# Supplementary material for: Sleep and subjective happiness between the ages 40 and 59 in relation to presbyopia and dry eye
Source: PLoS One. 2021 Apr 23;16(4):e0250087. doi: 10.1371/journal.pone.0250087 (PMC8064542; doi:10.1371/journal.pone.0250087)
Supplement: S1 Data — (XLSX) [file pone.0250087.s001.xlsx]

## Sheet: S1table
		age	male1f0									Schirmer		BUT		StainingScore																							AsOD			AsOS		SEOD	SEOS
3828		56	1	0	1	0	0	0	0					4	4	0	15			1	1.75	1	1	0	1					0	0			16.6667	50	0		125	0		125	25	20	125	112.5	12.5	7	7
2418		55	1	0	0	0	0	0	0					6	6	2	15			0	0	0	0	0	0					1	1			0	0	0		-300	50	30	-450	50	130	-325	-475	150	14	14	118
1137		57	1	0	0	0	0	0	0					6	6	0	15			0	0	0	0	0	0					0	0			0	0	0		-450	50	70	-325	225	180	-475	-437.5	37.5	14	14
5086		59	1	0	0	0	0	0	1					6	6	0	15			0		0	1	0	0					0	0							-675	0		-675	0		-675	-675	0	12	11	117
5445		54	1	0	0	1	0	0	0					6	6	0	15			0		0	1	0	0					0	0							500	0		550	0		500	550	50	15	15
2150		59	1	0	0	0	0	0	0					6	6	0	15			0	0	0	0	0	0					0	0			0	0	0		-125	50	80	-125	100	90	-150	-175	25	19	17
1223		53	1	0	0	0	0	0	0					7	7	0	12			0	0	0	0	0	0					0	0			0	0	0		-375	50	135	-350	0		-400	-350	50	13	15
5550		56	1	0	1	1	0	0	1					6	6	0	5			1		1	3	1	0					0	0							-325	75	180	-350	0		-362.5	-350	12.5	19	14	126
2963		58	1	0	1	0	0	0	0					6	6	0	15			0	1.75	0	1	0	0					0	0			16.6667	50	0		-425	50	60	-425	0		-450	-425	25	15	15
2117		55	1	0	1	0	0	0	0					6	6	0	15			0	1.75	0	1	0	0					0	0			16.6667	50	0		-575	100	10	-400	125	175	-625	-462.5	162.5	17	19
3554		56	1	0	0	0	0	0	0					3	6	1	15			1	0	1	0	0	1									0	0	0		-525	200	175	-450	275	5	-625	-587.5	37.5	16	15
3243		50	1	0	1	0	0	0	0					3	3	0	15			1	1.75	1	1	0	1					0	0			16.6667	50	0		0	50	80	0	25	80	-25	-12.5	12.5	12	14
3742		54	1	0	0	0	0	0	0					6	6	0	15			0	0	0	0	0	0					0	0			0	0	0		-100	100	95	-75	125	85	-150	-137.5	12.5	13	14	98
4144		48	1	0	0	0	0	0	0					3	3	0	15			0	0	0	0	0	1					0	0			0	0	0		-225	200	100	-150	225	95	-325	-262.5	62.5	13	14
2016		52	1	0	0	0	0	0	0					6	6	0	15			0	0	1	0	0	0					0	0			0	0	0		-425	25	100	-400	25	90	-437.5	-412.5	25	21	21
4326		53	1	0	0	0	0	0	1					6	6	0	8			0		0	1	1	0					0	0							-325	0		-425	0		-325	-425	100	15	16
2359		51	1	0	1	0	0	0	0					6	6	0	15			0	1.75	0	1	0	0					0	0			16.6667	50	0		-475	0		-425	75	90	-475	-462.5	12.5	14	14
2882		53	1	0	0	0	0	0	0					6	6	0	15			0	0	0	0	0	0					0	0			0	0	0		-500	0		-500	0		-500	-500	0	16	14
3745		53	1	0	0	1	0	0	0					8	8	0	15			0	1.11	0	1	0	0					0	0			16.6667	0	0		-550	75	5	-600	50	165	-587.5	-625	37.5	15	15
5257		56	1	0	0	0	0	0	0					6	6	0	15			0		0	0	0	0					0	0							100	150	90	125	175	90	25	37.5	12.5	19	19
840		47	1	0	0	0	0	0	0					6	6	0	20			0	0	0	0	0	0					0	0			0	0	0		-200	75	85	-175	50	90	-237.5	-200	37.5	15	13
815		55	1	0	0	0	0	0	0					7	7	1	20			0	0	0	0	0	0					0	1			0	0	0		-500	25	90	-425	25	90	-512.5	-437.5	75	16	16	95
4074		52	1	0	1	0	0	0	0					3	6	0	15			1	1.75	1	1	0	1					0	0			16.6667	50	0		-425	25	90	-525	50	105	-437.5	-550	112.5	17	18	115
289		54	1	0	1	0	0	0	0					6	6	0	20			0	1.75	0	1	0	0					0	0			16.6667	50	0		-700	50	10	-525	50	160	-725	-550	175	20	20
1161		52	1	1	0	0	0	0	0					6	6	0	15			0	0.71	0	1	0	0					0	0			16.6667	50	1		-550	175	180	-500	150	5	-637.5	-575	62.5	18	17	102
1318		51	1	0	0	0	0	0	1					6	6	0	12			0	0.69	0	1	0	0					0	0			16.6667	0	0		-600	175	15	-625	50	10	-687.5	-650	37.5	16	16
1335		51	1	0	0	1	0	0	0					6	6	0	15			0	1.11	0	1	0	0					0	0			16.6667	0	0		-925	0		-825	50	155	-925	-850	75	13	13
5409		56	1	0	0	0	0	0	0							0	15			0		0	0	0						0	0							-1200	50	100	-1100	0		-1225	-1100	125	21	18
2219		49	1	0	0	0	0	0	1					6	6	0	15			0	0.69	1	1	0	0					0	0			16.6667	0	0		150	50	90	125	25	110	125	112.5	12.5	18	17
4227		52	1	0	0	0	0	0	1					6	6	0	15			0		0	1	0	0					0	0							0	50	100	0	50	80	-25	-25	0	18	16
2798		47	1	0	1	0	0	0	1					6	6	0	5			0	2.44	0	2	1	0					0	0			33.3333	50	0		-75	0		-75	0		-75	-75	0	21	17
1158		51	1	1	0	0	0	1	0					6	6	0	15			0	1.52	0	2	0	0					0	0			33.3333	50	2		-200	75	70	-200	125	85	-237.5	-262.5	25	14	12
321		48	1	0	1	0	0	0	0					6	6	0	15			0	1.75	0	1	0	0					0	0			16.6667	50	0		-325	25	175	-300	0		-337.5	-300	37.5	12	10
2141		49	1	0	1	0	0	0	0					4	4	2	15			2	1.75	1	1	0	1					1	1			16.6667	50	0		-300	25	15	-300	50	170	-312.5	-325	12.5	15	13
5547		48	1	0	1	0	0	0	0					1	1	1	15			2		1	1	0	1					0	1							-500	25	100	-500	25	35	-512.5	-512.5	0	10	11
5120		51	1	1	0	0	0	0	0							0	15						1	0						0	0							-500	0		-525	50	20	-500	-550	50	15	15
3150		46	1	0	0	0	0	0	1					6	6	0	15			0	0.69	0	1	0	0					0	0			16.6667	0	0		-500	125	80	-575	100	80	-562.5	-625	62.5	17	15
5043		49	1	0	0	0	0	0	0														0															-550	75	180	-650	0		-587.5	-650	62.5	10	10	120
2908		48	1	0	0	0	0	0	0					6	6	0	15			0	0	0	0	0	0					0	0			0	0	0		-725	0		-675	25	170	-725	-687.5	37.5	12	14
813		48	1	0	0	0	0	0	0					3	3	0	15			0	0	0	0	0	1					0	0			0	0	0		-625	150	180	-800	100	180	-700	-850	150	16	15
2019		50	1	0	0	0	0	0	0					4	4	0	15			0	0	1	0	0	1					0	0			0	0	0		-850	75	95	-850	75	90	-887.5	-887.5	0	15	13	109
4323		45	1	0	0	0	0	0	0					6	6	0	15			0		0	0	0	0					0	0							425	0		425	25	150	425	412.5	12.5	16	14
5059		48	1	0	1	0	0	0	1					6	6	0	15			0		0	2	0	0					0	0							-400	0		-275	50	20	-400	-300	100	16	14
5118		45	1	0	0	0	0	0	0					6	6	1	15			0		0	0	0	0					0	1							-350	25	180	-300	75	180	-362.5	-337.5	25	18	15
1921		52	1	0	0	0	0	0	0					4	4	0	15			0	0	0	0	0	1					0	0			0	0	0		-575	0		-425	0		-575	-425	150	12	11
4804		58	1	1	1	1	0	0	1			10	3	1	1	0	5			1		1	4	1	1	0				0	0							-325	125	80	-375	125	85	-387.5	-437.5	50	15	15	95
2880		47	1	0	0	0	0	0	0					6	6	0	15			0	0	0	0	0	0					0	0			0	0	0		-700	50	120	-375	125	25	-725	-437.5	287.5	16	14
3351		51	1	0	0	0	0	0	0					4	4	0	8			0	0	0	0	1	1					0	0			0	0	0		-325	0		-450	75	180	-325	-487.5	162.5	17	18
5076		48	1	1	1	0	0	1	1					1	1	2	15			2		1	4	0	1					1	1							-450	50	90	-425	125	80	-475	-487.5	12.5	12	12
3606		49	1	1	1	0	0	0	1					4	4	0	15			1	3.15	1	3	0	1					0	0			50	100	1		-525	50	180	-475	50	165	-550	-500	50	14	15
806		50	1	0	1	0	0	0	0					4	4	0	4			1	1.75	1	1	1	1					0	0			16.6667	50	0		-650	0		-625	25	175	-650	-637.5	12.5	9	8
2121		44	1	0	0	0	0	0	0					6	6	0	15			0	0	0	0	0	0					0	0			0	0	0		-575	75	30	-650	25	10	-612.5	-662.5	50	13	10
3379		45	1	0	1	0	0	0	1					6	6	0	15			0	2.44	0	2	0	0					0	0			33.3333	50	0		-725	0		-800	25	170	-725	-812.5	87.5	13	14
5374		52	1	0	0	0	1	0	0					0	0	0	15			1		1	1	0	1					0	0							-950	0		-850	50	45	-950	-875	75	10	12
2360		44	1	0	0	0	0	0	0					3	3	0	15			0	0	0	0	0	1					0	0			0	0	0		-1775	125	50	-1400	100	175	-1837.5	-1450	387.5	18	18
1099		44	1	0	1	0	0	0	0					6	3	0	6			0	1.75	0	1	1	0					0	0			16.6667	50	0		-275	75	5	-250	50	180	-312.5	-275	37.5	15	18	117
4985		45	1	0	1	0	0	0	0					6	6	0	15			0		0	1	0	0					0	0							-375	0		-375	0		-375	-375	0	13	14
4321		45	1	0	1	0	0	0	0					6	6	0	15			0		0	1	0	0					0	0							-150	175	90	-325	175	90	-237.5	-412.5	175	11	9	112
3004		44	1	0	0	0	0	0	0					6	6	0	12			0	0	0	0	0	0					0	0			0	0	0		-225	50	175	-475	50	180	-250	-500	250	14	15
5267		47	1	0	1	0	0	0	1					2	2	0	15			1		1	2	0	1					0	0							-525	50	140	-500	0		-550	-500	50	15	12
1320		44	1	0	1	0	0	0	0					6	6	0	6			0	1.75	0	1	1	0					0	0			16.6667	50	0		-700	0		-650	0		-700	-650	50	16	16
4158		45	1	1	0	0	0	0	0					6	6	1	15			1	0.71	1	1	0	0					0	1			16.6667	50	1		-1550	50	10	-1450	50	100	-1575	-1475	100	11	11
3840		48	1	0	1	0	0	0	1					6	6	0	15			0	2.44	0	2	0	0					0	0			33.3333	50	0		-175	50	70	-200	25	90	-200	-212.5	12.5	14	16
4999		49	1	0	0	0	0	0	0					6	6	0	15			0		0	0	0	0					0	0							-300	100	90	-250	75	90	-350	-287.5	62.5	12	11
2969		44	1	0	0	0	0	0	0					6	6	0	15			0	0	0	0	0	0					0	0			0	0	0		-375	0		-300	0		-375	-300	75	11	14
5295		44	1	0	1	0	0	0	0					6	6	0	15			0		0	1	0	0					0	0							-725	0		-450	0		-725	-450	275	16	14	82
5088		45	1	0	0	0	0	0	0					6	6	0	15			0		0	0	0	0					0	0							-250	100	165	50	150	170	-300	-25	275	13	16
1050		44	1	0	1	0	0	0	0					2	2	1	5			2	1.75	1	1	1	1					0	1			16.6667	50	0		-300	0		-300	0		-300	-300	0	12	13
3605		45	1	0	0	1	1	0	0					4	4	0	8			1	1.26	1	2	1	1					0	0			33.3333	0	0		-450	75	50	-425	25	120	-487.5	-437.5	50	13	13
419		44	1	0	0	0	0	0	0					7	7	0	20			0	0	0	0	0	0					0	0			0	0	0		-800	0		-675	50	175	-800	-700	100	17	21
1146		44	1	0	0	1	0	0	0					6	6	0	20			0	1.11	0	1	0	0					0	0			16.6667	0	0		-950	75	130	-850	275	85	-987.5	-987.5	0	17	15
2115		42	1	0	0	0	0	0	0					4	4	0	15			0	0	0	0	0	1					0	0			0	0	0		-250	0		-250	0		-250	-250	0	12	12
5371		43	1	1	0	0	0	0	0					6	6	0	15			0		0	1	0	0					0	0							-325	0		-350	0		-325	-350	25	13	16	110
846		43	1	0	0	0	0	0	0					7	7	1	15			0	0	0	0	0	0					0	1			0	0	0		-350	0		-350	0		-350	-350	0	10	10
5154		43	1	0	0	0	0	0	0							0	15						0	0						0	0							-525	0		-500	0		-525	-500	25	10	10
5096		49	1	1	1	1	0	1	1					2	2	0	15			1		1	5	0	1					0	0							-475	50	50	-500	50	170	-500	-525	25	13	13	101
5359		41	1	1	0	0	0	0	0							0	15			0		0	1	0						0	0							-600	150	165	-550	150	10	-675	-625	50	18	18
1189		43	1	0	0	0	0	0	0					3	3	0	8			0	0	0	0	1	1					0	0			0	0	0		-775	75	10	-650	125	165	-812.5	-712.5	100	15	14
5220		43	1	0	0	0	0	0	0							0	15			0		0	0	0						0	0							-750	0		-675	0		-750	-675	75	19	16
2046		43	1	0	0	0	0	0	0					6	6	0	15			0	0	0	0	0	0					0	0			0	0	0		-900	0		-900	0		-900	-900	0	12	12
2146		41	1	1	0	0	0	1	0					6	6	0	12			0	1.52	0	2	0	0					0	0			33.3333	50	2		-175	0		-75	50	120	-175	-100	75	12	12
3459		45	1	1	1	0	0	0	1					6	6	0	15			0	3.15	0	3	0	0					0	0			50	100	1		-350	25	5	-200	0		-362.5	-200	162.5	14	13
156		49	1	1	1	0	1	1	0					6	6	0	6			0	3.42	0	4	1	0					0	0			66.6667	100	2		-175	50	180	-200	50	180	-200	-225	25	17	16	110
3389		44	1	0	1	0	0	0	0					4	4	0	15			1	1.75	1	1	0	1					0	0			16.6667	50	0		-250	75	180	-175	100	140	-287.5	-225	62.5	17	15
2803		43	1	0	0	0	0	0	0					3	3	0	15			0	0	0	0	0	1					0	0			0	0	0		-325	75	180	-200	75	5	-362.5	-237.5	125	20	21
4928		43	1	0	0	0	0	0	0														0															-250	0		-250	0		-250	-250	0	24	20
5454		44	1	0	0	0	0	0	0							0	15			0		0	0	0						0	0							-275	0		-275	0		-275	-275	0	15	15
5423		43	1	0	0	0	0	0	0					6	6	0	15			0		0	0	0	0					0	0							-250	0		-325	0		-250	-325	75	14	16	97
1291		41	1	0	0	0	0	0	0					7	7	0	15			0	0	0	0	0	0					0	0			0	0	0		-425	0		-450	0		-425	-450	25	23	24	113
4923		41	1	0	0	0	0	0	0														0															-375	0		-450	25	100	-375	-462.5	87.5	13	13
5345		42	1	0	0	0	0	0	0							0	15			0		0	0	0						0	0							-450	75	160	-475	0		-487.5	-475	12.5	15	14
1200		41	1	0	0	0	0	0	0					6	6	0	20			0	0	0	0	0	0					0	0			0	0	0		-650	0		-550	0		-650	-550	100	15	15	123
4993		47	1	0	1	0	0	0	0					6	6	0	15			0		0	1	0	0					0	0							-600	100	30	-525	50	110	-650	-550	100	20	21	120
4910		40	1	1	0	0	0	0	0					6	6	0	15			0		0	1	0	0					0	0							-425	150	180	-500	125	180	-500	-562.5	62.5	15	18
5064		49	1	0	0	0	0	0	0							0	15						0	0						0	0							-425	0		-575	0		-425	-575	150	11	11
5072		41	1	1	0	0	0	0	0							0	15						1	0						0	0							-750	0		-600	0		-750	-600	150	13	17
5080		41	1	0	0	0	0	0	0					6	6	0	15			0		0	0	0	0					0	0							-600	50	175	-625	0		-625	-625	0	17	18
829		41	1	1	0	0	0	0	0					6	6	0	4			0	0.71	0	1	1	0					0	0			16.6667	50	1		-700	0		-650	50	80	-700	-675	25
294		41	1	0	0	0	0	0	0					6	6	0	20			0	0	0	0	0	0					0	0			0	0	0		-725	50	145	-650	50	10	-750	-675	75	22	19
5065		49	1	0	0	0	0	0	0							0	15						0	0						0	0							-750	0		-750	0		-750	-750	0	13	12
5479		44	1	0	0	0	0	0	0					6	6	0	15			0		0	0	0	0					0	0							-825	50	180	-700	100	180	-850	-750	100	12	12
6312		44	1	0	1	0	0	0	0			22	25	2	2	1	15	2	2	1		1	1	0	1	0				0	1							50	100	90	75	0		0	75	75	19	21	112
6316		54	1	1	1	0	0	0	1					3	3	0	15			1		1	3	0	1					0	0							0	150	90	75	100	90	-75	25	100	14	16	125
6306		59	1	0	0	0	0	0	0					6	6	0	15			0		0	0	0	0					0	0							-125	75	100	-175	50	90	-162.5	-200	37.5	23	22	107
6301		54	1	0	1	0	0	0	1			30	30	2	2	0	15			1		1	2	0	1	0				0	0							-450	50	90	-400	0		-475	-400	75	17	18	103
6299		53	1	0	0	0	0	0	0					2	2	0	15			0	0	0	0	0	1					0	0							-650	0		-650	0		-650	-650	0	16	16	84
1179		54	0	1	0	1	0	0	0					2	2	0	8			1	1.82	1	2	1	1					0	0			33.3333	50	1		-350	100	100	-375	100	100	-400	-425	25	11	11
3000		56	0	1	0	0	0	1	0					6	6	0	15			0	1.52	0	2	0	0					0	0			33.3333	50	2		-425	25	70	-450	0		-437.5	-450	12.5	14	16
5026		46	0	0	0	0	0	0	0					6	6	0	15			0		0	0	0	0					0	0							-950	200	180	-1025	225	180	-1050	-1137.5	87.5	16	14
3458		57	0	1	0	0	0	1	0							0	15			0	1.52	0	2	0						0	0			33.3333	50	2		300	50	95	325	25	100	275	312.5	37.5	19	18	114
3252		55	0	0	1	1	0	0	0			25	21	5	5	0	12			1	2.86	1	2	0	1	0				0	0			33.3333	50	0		150	100	5	150	100	165	100	100	0	14	14	103
5489		57	0	0	0	0	0	0	0					2	6	1	15			1		1	0	0	1					0	1							-300	50	10	-325	50	165	-325	-350	25	16	18
2628		53	0	0	0	0	0	0	0					3	3	0	15			0	0	0	0	0	1					0	0			0	0	0		-550	150	180	-475	75	180	-625	-512.5	112.5	14	14	98
3029		56	0	0	1	0	0	0	1					4	4	1	15			2	2.44	1	2	0	1					0	1			33.3333	50	0		-525	100	90	-550	50	90	-575	-575	0	18	15
1261		52	0	0	0	0	0	0	0					6	6	0	15			0	0	0	0	0	0					0	0			0	0	0		-875	150	15	-750	75	135	-950	-787.5	162.5	18	13
2962		53	0	0	0	0	0	0	0			8	11	4	4	1	15			1	0	0	0	0	1	0				0	1			0	0	0		-825	75	90	-825	0		-862.5	-825	37.5	15	14	57
5422		54	0	1	0	0	0	0	0							0	15			0		0	1	0						0	0							-750	0		-850	0		-750	-850	100	14	12
804		53	0	1	1	1	0	0	0					4	4	0	12			1	3.57	1	3	0	1					0	0			50	100	1		-250	50	95	-150	25	90	-275	-162.5	112.5	16	17
4306		56	0	1	0	0	0	0	0					3	3	1	15			2		1	1	0	1					0	1							-100	125	85	-100	125	85	-162.5	-162.5	0	17	19
2623		53	0	0	1	1	0	0	0					4	4	2	15			2	2.86	1	2	0	1					1	1			33.3333	50	0		-325	25	170	-375	0		-337.5	-375	37.5	10	8
2222		55	0	0	0	0	0	0	0					3	3	0	15			0	0	1	0	0	1					0	0			0	0	0		-450	50	60	-425	25	120	-475	-437.5	37.5	16	16
2460		53	0	1	1	0	0	0	0					2	2	2	12			2	2.46	1	2	0	1					1	1			33.3333	100	1		-600	0		-500	25	125	-600	-512.5	87.5	15	16
642		54	0	0	0	0	0	1	0					6	6	0	15			0	0.81	0	1	0	0					0	0			16.6667	0	1		-875	100	180	-650	50	10	-925	-675	250	13	11	103
1166		55	0	0	0	1	0	0	0					7	7	0	15			0	1.11	0	1	0	0					0	0			16.6667	0	0		-475	75	30	-700	75	140	-512.5	-737.5	225	13	15	114
5307		52	0	1	1	0	0	1	0					6	6	1	15			1		1	3	0	0					0	1							-1075	0		-1100	50	145	-1075	-1125	50	13	13
312		52	0	0	0	0	0	0	0					6	6	0	15			0	0	0	0	0	0					0	0			0	0	0		-1075	125	70	-1200	50	90	-1137.5	-1225	87.5	15	14
4217		54	0	0	0	0	0	0	0					2	2	0	15			0		0	0	0	1					0	0							-250	0		-225	50	60	-250	-250	0	12	13
4210		52	0	1	0	0	0	0	0					3	3	0	15			1		1	1	0	1					0	0							-325	25	85	-350	0		-337.5	-350	12.5	15	17	80
5327		58	0	0	0	0	0	0	0							0	15			0		0	0	0						0	0							-325	75	90	-300	100	90	-362.5	-350	12.5	15	15
2310		57	0	1	0	0	1	1	0					2	2	0	12			1	1.67	1	3	0	1					0	0			50	50	2		-275	225	100	-225	275	80	-387.5	-362.5	25
2058		51	0	0	0	0	0	0	0					2	2	0	15			0	0	0	0	0	1					0	0			0	0	0		-450	125	85	-375	0		-512.5	-375	137.5	8	8
4138		50	0	0	0	0	0	0	0					6	6	0	15			0	0	0	0	0	0					0	0			0	0	0		-425	100	5	-400	0		-475	-400	75	19	20
3823		48	0	1	1	0	0	0	0					2	2	0	15			1	2.46	1	2	0	1					0	0			33.3333	100	1		-325	325	180	-275	325	180	-487.5	-437.5	50	16	14
5324		50	0	1	0	0	0	0	1					1	1	0	15			1		1	2	0	1					0	0							-450	50	10	-475	50	170	-475	-500	25	17	17	123
2013		48	0	0	0	0	0	0	0					4	4	1	15			1	0	1	0	0	1					0	1			0	0	0		-525	0		-525	0		-525	-525	0	15	15
3042		51	0	0	0	1	0	0	1					6	6	2	15			1	1.8	1	2	0	0					1	1			33.3333	0	0		-600	125	180	-500	150	180	-662.5	-575	87.5	11	10	71
2816		53	0	0	0	0	0	0	0					3	3	0	7			0	0	0	0	1	1					0	0			0	0	0		-825	25	135	-575	0		-837.5	-575	262.5	14	14
5200		49	0	0	0	0	0	0	0							0	15						0	0						0	0							-700	0		-600	100	100	-700	-650	50	13	13	106
2405		55	0	1	1	0	0	0	1					3	4	0	8			1	3.15	1	3	1	1					0	0			50	100	1		-650	75	40	-650	0		-687.5	-650	37.5	20	19
222		55	0	0	1	1	1	0	0			7	10	6	6	1	9			0	3.01	0	3	1	0	0				0	1			50	50	0		-725	100	5	-600	125	180	-775	-662.5	112.5	19	17
2210		47	0	0	1	0	0	0	0					6	6	1	15			1	1.75	1	1	0	0					0	1			16.6667	50	0		-50	25	110	-50	50	75	-62.5	-75	12.5	16	15
3918		47	0	0	1	0	0	0	0					6	6	0	15			0	1.75	0	1	0	0					0	0			16.6667	50	0		-50	25	105	-75	25	75	-62.5	-87.5	25	16	18
1226		50	0	0	0	0	0	0	0					4	4	0	15			0	0	0	0	0	1					0	0			0	0	0		-150	0		-150	25	180	-150	-162.5	12.5	14	12
542		51	0	1	0	0	0	0	0					4	4	0	12			0	0.71	0	1	0	1					0	0			16.6667	50	1		-100	125	90	-125	125	90	-162.5	-187.5	25	17	17
4221		48	0	1	1	1	0	0	1					6	6	0	15			0		0	4	0	0					0	0							-250	0		-225	0		-250	-225	25	11	12
2974		50	0	1	1	0	0	1	1			4	3	3	6	0	15			1	3.96	1	4	0	1	1				0	0			66.6667	100	2		-250	50	110	-175	100	85	-275	-225	50	12	11
3037		49	0	1	0	0	0	1	0					6	6	0	15			0	1.52	0	2	0	0					0	0			33.3333	50	2		-350	50	135	-225	50	180	-375	-250	125	13	14
2883		48	0	0	1	0	0	0	1					1	1	0	15			1	2.44	1	2	0	1					0	0			33.3333	50	0		-400	0		-375	0		-400	-375	25	14	13
5526		58	0	1	1	0	0	0	0					0	0	0	15			1		1	2	0	1					0	0							-375	0		-350	75	130	-375	-387.5	12.5	15	14
1286		49	0	1	0	0	0	0	0					6	6	0	15			0	0.71	0	1	0	0					0	0			16.6667	50	1		-325	50	160	-425	50	20	-350	-450	100	16	15
2417		49	0	1	1	1	0	0	0					2	2	1	3			1	3.57	1	3	1	1					0	1			50	100	1		-400	25	140	-450	50	90	-412.5	-475	62.5	20	18	126
3249		52	0	1	0	0	0	0	0					3	3	0	15			1	0.71	1	1	0	1					0	0			16.6667	50	1		-450	50	160	-450	75	20	-475	-487.5	12.5	15	16
2810		50	0	1	1	0	0	1	1							1	15			1	3.96	1	4	0						0	1			66.6667	100	2		-550	0		-550	0		-550	-550	0	16	16
5012		49	0	1	1	0	0	0	0					2	2	0	15			1		1	2	0	1					0	0							-550	100	15	-525	75	10	-600	-562.5	37.5	17	15
4209		50	0	0	1	1	0	0	1			11	11	3	3	0	15			2		1	3	0	1	0				0	0							-550	50	70	-550	50	140	-575	-575	0	16	18	105
5314		53	0	1	0	0	0	0	0							0	15			0		0	1	0						0	0							-600	75	10	-600	50	10	-637.5	-625	12.5	18	17
5549		51	0	0	1	0	0	0	1					6	6	1	15			1		1	2	0	0					0	1							-725	50	155	-650	75	150	-750	-687.5	62.5	10	10	124
805		47	0	1	1	0	0	0	0					6	6	1	15			1	2.46	1	2	0	0					0	1			33.3333	100	1		-700	100	150	-675	50	20	-750	-700	50	13	15	108
1203		52	0	1	0	0	0	0	0					8	8	0	20			0	0.71	0	1	0	0					0	0			16.6667	50	1		-675	50	100	-725	100	180	-700	-775	75	14	16
5483		55	0	0	1	0	0	0	0							0	15			0		0	1	0						0	0							-900	50	70	-900	100	110	-925	-950	25	20	20	123
2633		45	0	1	1	0	0	0	0					2	2	0	8			1	2.46	1	2	1	1					0	0			33.3333	100	1		-75	100	180	-50	0		-125	-50	75	12	13	119
2097		54	0	1	0	0	0	0	0					2	2	0	5			1	0.71	1	1	1	1					0	0			16.6667	50	1		-50	0		-100	25	80	-50	-112.5	62.5	17	18	118
1177		45	0	0	1	1	0	1	0					3	3	0	15			1	3.67	1	3	0	1					0	0			50	50	1		-100	75	100	-150	25	100	-137.5	-162.5	25	17	19
5349		46	0	1	0	0	0	0	0					2	6	0	15			2		1	1	0	1					0	0							-300	100	180	-300	0		-350	-300	50	18	18
4733		45	0	0	1	0	0	0	0					3	3	0	15			1		1	1	0	1					0	0							-375	0		-325	25	135	-375	-337.5	37.5	15	17	120
5069		40	0	1	1	0	0	0	0							0	8						2	1						0	0							-550	0		-375	0		-550	-375	175	16	15
5011		46	0	1	1	0	0	0	0							1				1		1	2							0	1							-375	50	180	-375	75	180	-400	-412.5	12.5	14	16
2997		47	0	0	0	0	0	0	0					6	6	0	8			0	0	0	0	1	0					0	0			0	0	0		-300	0		-425	0		-300	-425	125	9	10	90
709		48	0	0	0	0	0	0	0					6	6	0	15			0	0	0	0	0	0					0	0			0	0	0		-450	50	170	-425	0		-475	-425	50	12	13
392		44	0	0	1	0	0	0	0					8	8	0	20			0	1.75	0	1	0	0					0	0			16.6667	50	0		-425	100	160	-500	25	180	-475	-512.5	37.5	12	14
3266		47	0	0	0	0	0	0	0					6	6	0	6			0	0	0	0	1	0					0	0			0	0	0		-550	75	15	-500	125	170	-587.5	-562.5	25	12	14
1992		54	0	1	1	0	1	1	0					6	6	1	15			1	3.42	1	4	0	0					0	1			66.6667	100	2		-550	100	100	-575	0		-600	-575	25	13	13
4902		53	0	0	1	0	0	0	1					6	6	1	15			1		1	2	0	0					0	1							-975	0		-700	150	15	-975	-775	200	14	14
3906		45	0	0	1	1	0	0	0					2	2	1	15			2	2.86	1	2	0	1					0	1			33.3333	50	0		-650	300	15	-700	275	170	-800	-837.5	37.5	12	13
5111		50	0	0	0	0	0	0	0					6	6	0	15			0		0	0	0	0					0	0							-975	0		-825	75	180	-975	-862.5	112.5	16	15
534		45	0	0	1	0	0	0	0					6	6	0	12			0	1.75	0	1	0	0					0	0			16.6667	50	0		-1175	125	80	-1000	100	90	-1237.5	-1050	187.5	19	20
4151		47	0	1	1	1	0	0	1					3	3	1	15			2	4.26	1	4	0	1					0	1			66.6667	100	1		-225	75	70	-200	75	110	-262.5	-237.5	25	14	13
2817		41	0	0	1	0	0	0	0							0	8			0	1.75	0	1	1						0	0			16.6667	50	0		-325	25	165	-300	25	180	-337.5	-312.5	25	14	16
541		43	0	1	0	1	0	0	0					6	6	0	3			0	1.82	0	2	1	0					0	0			33.3333	50	1		-500	125	5	-425	0		-562.5	-425	137.5	16	18
4407		45	0	1	1	0	0	1	1					2	2	2	15			2		1	4	0	1					1	1							-600	0		-500	0		-600	-500	100	16	16
2152		48	0	0	0	0	0	0	0					6	6	0	5			0	0	0	0	1	0					0	0			0	0	0		-475	25	95	-500	25	25	-487.5	-512.5	25	14	14
1267		47	0	0	0	0	0	1	0					6	6	0	12			0	0.81	0	1	0	0					0	0			16.6667	0	1		-500	50	170	-675	50	10	-525	-700	175	16	17
3275		54	0	0	0	0	0	0	0					6	6	0	15			0	0	0	0	0	0					0	0			0	0	0		-1200	100	90	-1200	150	120	-1250	-1275	25	15	15
1222		46	0	0	0	0	0	0	0					6	6	0	15			0	0	0	0	0	0					0	0			0	0	0		-100	0		-125	0		-100	-125	25	12	13
1201		45	0	0	0	0	0	0	1					4	4	0	8			0	0.69	0	1	1	1					0	0			16.6667	0	0		-200	25	180	-200	0		-212.5	-200	12.5	17	17
5389		47	0	1	1	0	0	0	1							1	15			1		1	3	0						0	0							-300	75	90	-400	50	90	-337.5	-425	87.5	16	16
629		42	0	0	1	0	0	0	0					7	7	1	12			1	1.75	1	1	0	0					0	1			16.6667	50	0		-525	0		-450	0		-525	-450	75	19	17
2105		46	0	0	0	0	0	0	0					3	3	0	15			0	0	0	0	0	1					0	0			0	0	0		-475	0		-475	25	5	-475	-487.5	12.5	16	17
3457		48	0	0	0	1	0	0	0					2	2	2	12			2	1.11	1	1	0	1					1	1			16.6667	0	0		-600	25	145	-475	100	165	-612.5	-525	87.5	13	13
4984		42	0	0	1	1	0	0	1					6	6	0	15						3	0	0					0	0							-725	0		-750	0		-725	-750	25	15	15
1915		44	0	0	1	0	0	0	0					3	3	0	15			1	1.75	1	1	0	1					0	0			16.6667	50	0		-100	0		-200	0		-100	-200	100	14	14
5355		44	0	0	0	0	0	0	0							0	15			0		0	0	0						0	0							-425	0		-275	25	170	-425	-287.5	137.5
2313		46	0	0	0	0	0	0	0					2	2	0	12			0	0	0	0	0	1					0	0			0	0	0		-475	0		-400	0		-475	-400	75	14	14
1265		42	0	1	0	0	0	1	1					6	6	0	7			0	2.21	0	3	1	0					0	0			50	50	2		-475	0		-500	0		-475	-500	25	17	19
1317		44	0	0	0	0	0	0	0					6	6	0	15			0	0	0	0	0	0					0	0			0	0	0		-500	100	80	-600	50	90	-550	-625	75	14	15
3738		46	0	1	1	0	0	1	1					6	6	0	15			0	3.96	0	4	0	0					0	0			66.6667	100	2		-525	275	180	-525	300	180	-662.5	-675	12.5	17	18
5222		45	0	0	0	0	0	0	0							0	15			0		0	0	0						0	0							-275	0		-250	0		-275	-250	25	14	15	119
3722		43	0	0	1	0	0	0	0					2	2	1	15			2	1.75	1	1	0	1					0	1			16.6667	50	0		-350	0		-300	25	140	-350	-312.5	37.5	16	16
3032		42	0	0	0	0	0	0	1					4	4	0	15			1	0.69	1	1	0	1					0	0			16.6667	0	0		-425	0		-500	25	180	-425	-512.5	87.5	17	19
3731		42	0	0	1	0	0	0	0					3	3	0	15			1	1.75	1	1	0	1					0	0			16.6667	50	0		-750	0		-750	0		-750	-750	0	17	15
5451		43	0	0	0	0	0	1	0							1	15			1		1	1	0						0	1							-725	50	170	-875	50	180	-750	-900	150	13	12
3461		41	0	1	1	0	0	1	1					6	6	0	15			0	3.96	0	4	0	0					0	0			66.6667	100	2		-1100	75	180	-1000	50	180	-1137.5	-1025	112.5	10	10
4128		40	0	1	0	1	0	0	0					4	4	1	15			2	1.82	1	2	0	1					0	1			33.3333	50	1		-750	50	30	-625	50	20	-775	-650	125	20	18
3469		43	0	1	1	0	0	1	1					3	3	0	15			1	3.96	1	4	0	1					0	0			66.6667	100	2		50	125	95	100	100	90	-12.5	50	62.5	16	17
3276		41	0	0	0	0	0	0	0					6	6	0	15			0	0	0	0	0	0					0	0			0	0	0		-125	50	20	-75	75	170	-150	-112.5	37.5	16	17
5444		40	0	0	0	0	0	0	0					6	6	0	15			0		0	0	0	0					0	0							-175	0		-175	50	40	-175	-200	25	16	15	123
5067		49	0	1	1	0	0	0	0							0	15						2	0						0	0							-250	0		-200	0		-250	-200	50	14	13
4931		42	0	0	0	0	0	0	0														0															-275	50	180	-175	100	10	-300	-225	75	10	11
4921		47	0	0	0	0	0	0	1														1															-375	0		-200	50	175	-375	-225	150	10	10
5157		41	0	1	1	0	0	1	1							0	15						4	0						0	0							-225	50	15	-225	25	170	-250	-237.5	12.5	10	9	115
5416		54	0	0	0	0	0	0	0					2	2	0	15			0		0	0	0	1					0	0							-200	100	80	-200	125	90	-250	-262.5	12.5	14	12
5030		42	0	0	0	0	0	0	0					6	6	0	15			0		0	0	0	0					0	0							-400	0		-300	0		-400	-300	100	14	14
1307		41	0	1	1	0	0	1	1					3	3	0	4			1	3.96	1	4	1	1					0	0			66.6667	100	2		-400	25	115	-300	50	175	-412.5	-325	87.5	14	16
3240		45	0	0	1	0	0	0	0					4	4	1	12			2		1	1	0	1					1	1							-375	0		-300	50	180	-375	-325	50	16	14
5375		44	0	1	0	0	0	0	0					1	1	0	15			1		1	1	0	1					0	0							-350	50	170	-325	50	20	-375	-350	25	16	15
5527		41	0	0	0	0	0	0	0					2	4	1	15			1		1	0	0	1					0	1							-350	0		-375	0		-350	-375	25	10	10
5068		47	0	0	0	0	0	0	0							0	15						0	0						0	0							-350	100	150	-375	75	40	-400	-412.5	12.5	14	15
1071		40	0	0	0	0	0	0	0					6	6	0	15			0	0	0	0	0	0					0	0			0	0	0		-450	25	140	-425	0		-462.5	-425	37.5	17	17
2101		44	0	0	0	1	0	0	0					4	4	0	15			1	1.11	1	1	0	1					0	0			16.6667	0	0		-300	50	180	-425	50	10	-325	-450	125	10	9
5150		46	0	0	1	1	0	0	0							0	15						2	0						0	0							-475	75	75	-450	50	70	-512.5	-475	37.5	13	16
5113		43	0	0	0	0	0	0	0							0	15			0		0	0	0						0	0							-650	0		-600	0		-650	-600	50	19	21
5031		41	0	0	0	0	0	0	0					6	6	0	15			0		0	0	0	0					0	0							-625	50	15	-575	75	10	-650	-612.5	37.5	11	14
5187		40	0	0	0	0	0	0	0					3	3	1	15			1		1	0	0	1					0	1							-700	0		-700	0		-700	-700	0	14	10
3551		42	0	1	0	0	0	0	0					2	2	0	15			1	0.71	1	1	0	1									16.6667	50	1		-700	0		-700	0		-700	-700	0	18	16
1163		43	0	1	1	0	0	1	1					6	6	0	15			0	3.96	0	4	0	0					0	0			66.6667	100	2		-650	100	180	-650	100	180	-700	-700	0	16	16
5357		44	0	1	1	0	0	0	1					6	6	0	15			0		0	3	0	0					0	0							-800	50	180	-700	75	140	-825	-737.5	87.5	20	17
5015		46	0	1	1	1	0	0	1					3	3	0	15			1		1	4	0	1					0	0							-475	0		-750	50	170	-475	-775	300	16	15	124
537		43	0	1	0	0	0	0	0			19	6	7	7	0	15			0	0.71	0	1	0	0	0				0	0			16.6667	50	1		-750	0		-800	0		-750	-800	50
[truncated: 68 more columns]
