# Supplementary material for: Sleep and subjective happiness between the ages 40 and 59 in relation to presbyopia and dry eye
Source: PLoS One. 2021 Apr 23;16(4):e0250087. doi: 10.1371/journal.pone.0250087 (PMC8064542; doi:10.1371/journal.pone.0250087)
Supplement: S2 Data — (XLSX) [file pone.0250087.s002.xlsx]

## Sheet: S2
636	0	0	0	0	0	0	0	0	0	0	0	1	8	40	1	0	1	0	0	1	1	0	0	0	0	0	0	0	30	35				3	1	0	0	0	0	0	18	1	0	0	0	0	0	0	0
584	0	0	0	0	0	0	0	0	0	0	0	1	2	40	1	1	0	0	0	0	0	0	0	0	1	0	0	0						2	1	1	1	0	0	0	13	1	0	0	0	0	1	0	0
1365	0	0	0	1	0	0	0	0	0	0	0	0	4	40	1	1	0	0	0	1	1	0	0	0	0	1	0	0	38	38		38		2	1	0	0	0	0	0	20	1	0	0	0	0	0	0	0
182	0	0	0	0	0	1	0	0	0	0	0	0	2	40	1	1	0	1	0	0	0	0	0	1	0	0	0	0						3	1	0	0	1	0	0	13	1	0	1	0	0	0	0	0
1558	0	0	0	0	0	0	0	0	0	0	0	1	3	40	0	1	0	1	0	0	0	1	0	1	0	0	0	0			39			2	1	1	0	1	0	0	12	1	0	1	0	0	1	0	1
1842	0	0	0	0	0	0	0	0	0	0	0	1	7	40	0	1	0	0	0	0	0	0	0	1	1	0	0	0						3	0	1	0	0	0	0		0	0	0	0	0	0	0	0
256	0	0	0	0	0	0	0	0	0	0	0	1	1	40	1	0	0	0	1	1	1	0	0	0	0	0	0	0	35	35				2	0	0	0	0	0	1
761	0	0	0	0	0	0	0	0	0	0	0	1	8	40	1	1	0	0	0	0	0	0	0	0	0	0	0	1						3	1	0	0	0	0	0	9	1	0	0	0	0	0	0	0
1875	0	0	0	0	1	1	0	0	0	0	0	0	2	40	1	0	1	0	0	1	0	0	0	0	0	0	0	0	35					2	1	0	0	0	0	0	35	0	1	0	0	0	0	0	0
391	0	0	0	0	0	0	0	0	0	0	0	1	4	40	0	0	1	0	0	1	0	0	0	0	0	0	0	0	40					3	1	1	0	0	0	0	20	0	0	0	0	0	0	0	0
958	0	0	0	0	0	0	0	0	0	0	0	1	2	40	1	0	0	0	1	1	1	0	0	0	0	1	0	0	38	40		39		2	0	0	0	0	1	0
944	0	0	0	0	0	0	0	0	0	0	0	1	3	40	1	1	0	0	0	0	0	0	0	1	1	0	0	0						2	1	1	0	0	0	0	15	1	0	0	0	0	1	0	0
784	0	0	0	0	0	0	0	0	0	0	0	1	8	40	0	1	0	0	0	0	0	0	0	1	0	0	0	0						3	1	1	0	0	0	0	20	1	0	0	0	0	1	0	0
283	0	0	0	0	0	0	0	0	0	0	0	1	7	40	0	1	0	1	0	0	1	0	0	0	0	0	0	0		15				3	1	1	1	1	0	0	24	1	0	0	0	0	0	0	0
1966	0	0	0	0	0	0	0	0	0	0	0	1	4	40	0	1	0	0	0	0	0	0	0	0	0	0	1	0					39	2	1	1	1	0	0	0	16	0	1	0	0	0	0	1	0
1611	0	0	0	0	0	0	0	0	0	0	0	1	2	40	0	1	0	0	0	0	0	0	0	0	0	0	0	1						3	0	0	0	0	0	1
1369	0	0	0	1	0	0	0	0	0	0	0	0	3	40	1	1	0	0	0	1	0	0	0	0	0	0	0	0	40					1	1	0	0	0	0	0	40	1	0	0	0	0	0	0	0
495	0	0	0	0	0	0	0	0	0	0	0	1	7	40	0	1	1	1	0	0	0	0	0	0	0	0	0	1						3	1	1	0	1	0	0	9	0	0	0	0	0	0	0	0
229	0	0	0	0	0	0	0	0	0	0	0	1	4	40	0	0	1	1	0	1	1	1	0	1	0	1	1	0	38	38	38	39	39	1	1	1	0	0	0	0	38	0	0	0	1	0	0	1	1
1608	0	0	0	0	0	0	0	1	0	0	0	0	2	40	0	1	0	0	0	0	0	0	1	1	0	0	0	0						2	1	0	0	0	0	0	12	1	0	0	0	0	0	0	0
821	0	0	0	0	0	0	0	0	0	0	0	1	7	40	0	0	0	1	0	0	0	0	0	1	1	0	0	0						3	0	0	0	0	0	1
422	0	0	0	0	0	0	0	0	0	0	0	1	3	40	0	1	0	0	0	0	0	0	0	0	0	0	0	1						3	0	1	0	0	0	0		0	0	0	0	0	1	0	0
1025	0	0	0	0	0	0	0	0	0	0	0	1	2	40	0	1	0	0	0	0	0	0	0	0	0	0	0	1						3	1	1	1	0	0	0	16	0	0	0	0	0	0	0	0
583	0	0	0	1	0	0	0	0	0	0	0	0	8	40	1	1	0	1	0	1	0	0	1	0	1	0	0	0	39					2	1	0	0	0	0	0	18	0	0	0	0	0	0	0	0
1324	0	0	0	0	0	0	0	0	0	0	0	1	2	40	0	1	0	1	0	0	0	0	0	1	1	0	0	0						3	1	0	0	0	0	0	18	1	0	1	0	0	0	0	0
499	0	0	0	0	0	0	0	0	0	0	0	1	2	40	1	0	0	1	0	0	0	0	0	0	0	0	0	1						2	1	0	0	0	0	0	35	0	0	1	0	0	0	0	0
1042	0	0	0	0	0	0	0	0	0	0	0	1	7	40	0	0	0	0	1	1	0	1	0	0	1	0	0	0	40		40			2	0	0	0	0	0	1
47	0	0	0	0	0	0	0	0	0	0	0	1	7	40	0	0	0	0	1	0	0	1	0	0	0	0	0	0			39			3	0	0	0	0	0	1
653	0	0	0	0	0	0	0	1	0	0	0	0	4	40	0	1	1	0	0	0	0	0	0	0	0	0	0	1						3	1	0	0	0	0	0	14	1	0	0	0	0	0	0	0
1440	0	0	0	0	0	0	0	0	0	0	0	1	7	40	0	1	0	0	0	0	0	0	0	1	1	1	0	0				38		1	1	1	0	0	0	0	24	1	0	0	0	0	1	0	0
1601	0	0	0	0	0	0	0	0	0	0	0	1	8	40	1	1	0	0	0	0	1	0	0	0	0	0	0	0		40				3	0	0	0	0	0	1
1614	0	0	0	0	0	1	0	0	0	0	0	0	8	40	1	1	0	1	0	1	1	0	0	1	0	1	0	0	40	40		40		1	1	0	0	0	0	0	20	1	0	1	0	0	0	0	0
1509	0	0	0	0	0	0	0	0	0	0	0	1	7	40	0	1	0	1	0	0	1	0	0	0	0	0	0	0		39				3	1	0	0	0	0	0	23	1	0	1	0	0	0	0	0
696	0	0	0	0	0	0	0	0	0	0	0	1	4	40	0	0	1	0	0	0	0	0	0	0	0	0	0	1						3	1	0	0	0	0	0	20	0	1	0	0	0	0	0	0
638	0	0	0	0	0	0	0	0	0	0	0	1	5	40	1	0	0	0	1	0	0	1	0	0	0	0	0	0			35			3	0	0	0	0	0	1
740	0	0	0	0	0	0	0	0	0	0	0	1	4	40	1	0	0	0	1	0	0	0	0	0	0	0	0	1						3	0	0	0	0	0	1
774	0	0	0	0	0	0	0	0	0	0	0	1	2	40	1	0	0	0	1	0	0	0	0	0	0	0	0	1						3	0	0	0	0	0	1
819	0	0	0	0	0	0	0	0	0	0	0	1	3	40	1	1	0	1	0	0	0	0	0	1	0	0	0	0						3	1	0	0	0	0	0	12	1	0	1	0	0	0	0	0
841	0	0	0	0	0	0	0	0	0	0	0	1	4	40	1	0	0	0	1	0	0	0	0	0	0	0	0	1						3	1	0	0	0	0	0	12	0	0	0	0	0	0	0	0
907	0	0	0	0	0	0	0	0	0	0	0	1	2	40	1	1	0	0	0	0	0	0	0	0	1	0	0	0						3	1	1	1	0	0	0	13	1	0	0	0	0	1	0	0
923	0	0	0	0	0	0	0	0	0	0	0	1	8	40	1	1	0	0	0	0	0	0	0	0	0	0	0	1						3	1	0	0	0	0	0	13	1	0	0	0	0	0	0	0
975	0	0	0	0	0	0	0	0	0	0	0	1	4	40	1	1	0	1	0	0	0	0	0	1	0	0	0	0						3	1	0	0	0	0	0	15	1	0	1	0	0	0	0	0
1245	0	0	0	0	0	0	0	0	0	0	0	1	3	40	1	0	0	1	0	0	0	0	0	0	0	0	0	1						3	1	0	0	0	0	0	18	0	0	1	0	0	0	0	0
1278	0	0	0	0	0	0	0	0	0	0	0	1	8	40	1	0	0	0	1	0	0	0	0	0	0	0	0	1						3	0	0	0	0	0	1
1325	0	0	0	0	0	0	0	0	0	0	0	1	4	40	1	1	0	0	0	0	1	0	0	0	0	0	0	0		40				2	1	0	0	0	0	0	25	0	0	0	0	0	0	0	0
1367	0	0	0	0	0	0	0	0	0	0	0	1	1	40	1	0	0	0	1	0	0	0	0	0	0	0	0	1						3	0	0	0	0	0	1
1800	0	0	0	0	0	0	0	0	0	0	0	1	8	40	1	1	0	1	0	0	0	1	0	1	0	0	1	0			35		35	3	1	0	0	0	0	0	13	1	0	1	0	0	0	0	0
127	0	0	0	0	1	0	0	0	0	0	0	0	5	40	1	0	0	0	1	0	0	0	0	0	0	0	0	1						3	0	0	0	0	0	1
329	0	0	0	0	0	0	0	0	0	0	0	1	2	40	1	1	0	0	0	1	0	0	0	0	0	0	0	0	14					3	1	1	1	0	0	0	17	1	0	0	0	0	1	0	0
437	0	0	0	0	0	0	0	0	0	0	0	1	7	40	1	1	0	1	0	0	1	0	0	0	0	0	1	0		40			40	3	1	1	0	0	0	0	9	1	0	1	0	0	0	0	1
464	0	0	0	1	0	0	0	0	0	0	0	0	2	40	1	1	0	0	0	1	0	0	0	1	1	0	1	0	36				36	2	1	1	0	1	0	0	12	1	0	0	0	0	1	0	0
1043	0	0	0	0	0	0	0	0	0	0	0	1	5	40	1	0	1	1	0	0	0	1	0	1	0	0	0	0			25			3	1	0	0	0	0	0	18	0	0	0	0	1	0	0	0
1450	0	0	0	0	0	0	0	0	0	0	0	1	2	40	1	0	0	0	1	0	0	0	0	0	0	0	0	1						3	0	0	0	0	1	0
1600	0	0	0	0	0	0	0	0	0	0	0	1	2	40	1	1	0	1	0	0	1	0	0	0	1	0	0	0		39				2	1	0	0	0	0	0	16	1	0	1	0	0	0	0	0
1637	0	0	0	0	0	0	0	0	0	0	0	1	3	40	1	1	0	1	0	0	0	0	0	1	0	0	0	0						3	0	0	0	1	0	0		0	0	0	0	0	0	0	0
1715	0	0	0	0	0	0	0	0	0	0	0	1	3	40	1	0	0	0	1	0	0	1	0	0	1	0	0	0			38			2	0	0	0	0	0	1
1843	0	0	0	0	0	0	0	0	0	0	0	1	5	40	1	0	0	0	1	0	0	0	0	0	0	0	0	1						3	0	0	0	0	0	1
173	0	0	0	0	0	0	0	0	0	0	0	1	2	40	1	1	0	0	0	0	0	1	0	1	0	0	0	0			30			3	1	0	0	0	0	0	15	1	0	1	0	0	0	0	0
564	0	0	0	1	0	0	0	0	0	0	0	0	4	40	1	0	0	0	1	0	0	0	0	0	0	0	0	1						3	0	0	0	0	1	0
614	0	0	0	0	0	0	0	0	0	0	0	1	5	40	1	0	0	0	1	0	0	0	0	0	0	0	0	1						3	0	0	0	0	0	1
941	0	0	0	0	0	0	0	0	0	0	0	1	4	40	1	1	0	0	0	0	0	0	0	0	0	0	0	1						3	1	0	0	0	0	0	12	1	0	0	0	0	0	0	0
1067	0	0	0	0	0	0	0	0	0	0	0	1	4	40	1	0	1	0	0	0	0	0	0	0	0	0	0	1						3	1	0	0	0	0	0	35	0	1	0	0	0	0	0	0
1513	0	0	0	0	0	0	0	0	0	0	0	1	4	40	1	1	0	0	0	1	0	0	0	0	0	0	0	0	40					3	1	0	0	0	0	0	24	1	0	0	0	0	0	0	0
1533	0	0	0	0	0	0	0	0	0	0	0	1	3	40	1	0	0	0	1	0	0	0	0	0	0	0	0	1						3	0	0	0	0	0	1
174	0	0	0	0	0	0	0	0	0	0	0	1	3	40	0	1	0	1	0	0	0	1	1	1	0	0	0	0			35			2	1	1	0	1	0	0	10	0	0	1	0	0	0	0	1
219	0	0	0	0	0	0	0	0	0	0	0	1	8	40	0	0	0	0	1	0	0	0	0	0	0	0	0	1						3	0	0	0	0	0	1
355	0	0	0	0	0	0	0	0	0	0	0	1	2	40	0	1	0	1	0	0	0	0	0	1	0	0	0	0						3	1	1	1	0	0	0	15	1	0	0	0	0	1	0	0
533	0	0	0	0	0	0	0	0	0	0	0	1	2	40	0	0	0	1	0	0	0	0	0	0	0	0	0	1						3	0	0	0	0	0	1
855	0	0	0	0	0	0	0	0	0	0	0	1	8	40	0	0	0	0	1	0	0	0	0	0	0	0	0	1						3	0	0	0	0	0	1
902	0	0	0	0	0	0	0	0	0	0	0	1	4	40	0	1	0	1	0	0	0	0	0	0	0	0	0	1						3	1	0	0	0	0	0	12	1	0	1	0	0	0	0	0
981	0	0	0	0	0	0	0	0	0	0	0	1	2	40	0	1	0	1	0	0	0	0	0	1	0	0	0	0						3	1	1	0	0	0	0	14	1	0	0	0	0	1	0	0
1545	0	0	0	0	0	0	0	1	0	0	0	0	2	40	0	0	0	0	1	0	0	0	0	1	0	0	0	0						3	0	0	0	0	0	1
1834	0	0	0	0	0	0	0	0	0	0	0	1	8	40	0	0	0	0	1	0	0	0	0	0	0	0	0	1						3	0	0	0	0	0	1
82	0	0	0	0	0	0	0	0	0	0	0	1	7	40	0	0	0	0	1	0	0	0	0	1	1	0	0	0						3	0	0	0	0	1	0
224	0	0	0	0	0	0	0	0	0	0	0	1	4	40	0	0	0	0	1	0	0	0	0	1	0	0	0	0						3	0	0	0	0	0	1
294	0	0	0	0	0	0	0	0	0	0	0	1	1	40	0	1	0	0	0	1	0	0	0	0	0	0	0	0	40					2	1	0	0	0	0	0	20	1	0	0	0	0	0	0	0
350	0	0	0	0	0	0	0	0	0	0	0	1	7	40	0	0	0	0	1	0	0	0	0	0	0	0	0	1						3	1	0	0	0	0	0	23	0	0	0	0	0	0	0	0
351	0	0	0	0	0	0	0	0	0	0	0	1	7	40	0	0	0	0	1	0	0	0	0	0	0	0	0	1						3	0	0	0	0	0	1
541	0	0	0	0	0	0	0	0	0	0	0	1	3	40	0	1	0	0	0	0	0	0	0	0	0	0	0	1						3	0	0	0	0	0	1
589	0	0	0	0	0	0	0	0	0	0	0	1	4	40	0	0	0	0	1	0	0	0	0	0	0	0	0	1						3	0	0	0	0	0	1
703	0	0	0	0	0	1	0	0	0	0	0	0	7	40	0	1	0	0	0	0	0	0	0	0	0	0	0	1						3	1	1	0	1	0	0	10	1	0	0	0	0	1	0	0
816	0	0	0	0	0	0	0	0	0	0	0	1	2	40	0	0	0	0	1	0	0	0	0	0	0	0	0	1						3	0	0	0	0	0	1
1000	0	0	0	0	0	0	0	0	0	0	0	1	7	40	0	1	0	1	0	1	0	0	0	1	1	0	1	0	30				30	3	1	0	0	1	0	0	10	1	0	1	0	0	0	0	0
1135	0	0	0	0	0	0	0	0	0	0	0	1	2	40	0	0	0	0	1	0	0	0	1	0	0	0	0	0						3	0	0	0	0	0	1
1270	0	0	0	0	0	0	0	0	0	0	0	1	2	40	0	1	0	0	0	0	0	0	0	0	1	0	0	0						3	1	1	1	0	0	0	20	0	0	0	0	0	1	0	0
1280	0	0	0	0	0	0	0	0	0	0	0	1	2	40	0	0	0	0	1	0	0	0	0	0	0	0	0	1						3	0	0	0	0	0	1
1457	0	0	0	0	0	0	0	0	0	0	0	1	3	40	0	0	0	1	0	0	0	0	1	1	0	0	0	0						2	0	0	0	0	1	0
1576	0	0	0	0	0	0	0	1	0	0	0	0	3	40	0	0	0	0	1	0	1	0	0	1	0	0	0	0		39				3	0	0	0	0	0	1
1717	0	0	0	0	0	0	0	0	0	0	0	1	7	40	0	1	0	1	0	0	0	0	0	0	0	0	0	1						2	0	0	0	1	0	0		0	0	0	0	0	0	0	0
1846	0	0	0	0	0	0	0	0	0	0	0	1	7	40	0	0	0	0	1	0	0	1	0	0	0	0	0	0			40			3	0	0	0	0	0	1
1969	0	0	0	0	0	1	0	0	0	0	0	0	4	40	0	1	0	1	0	0	0	0	0	1	0	0	1	0					35	2	1	0	0	1	0	0	18	0	0	0	0	0	0	0	0
215	0	0	0	0	0	0	0	0	0	0	0	1	5	40	0	1	0	0	0	1	0	0	0	1	0	0	0	0	10					2	1	1	1	0	0	0	10	1	0	0	0	0	1	0	0
481	0	0	0	0	0	0	0	0	0	0	0	1	7	40	0	1	0	0	0	0	0	0	0	0	0	0	0	1						3	1	1	0	0	0	0	16	1	0	0	0	0	1	0	0
1804	0	0	0	0	0	0	0	0	0	0	0	1	2	40	0	0	1	0	0	0	0	0	0	1	1	0	0	0						2	1	1	0	0	0	0	5	0	0	0	0	0	0	0	0
259	0	0	0	0	0	0	0	0	0	0	0	1	8	40	0	0	0	0	1	0	0	0	0	0	0	0	0	1						3	0	0	0	0	1	0
598	0	0	0	0	0	0	0	0	0	0	0	1	2	41	1	1	0	0	0	0	0	0	0	0	0	0	1	0					25	3	1	1	0	0	0	0	16	1	0	0	0	0	0	0	0
1002	0	0	0	0	0	0	0	0	0	0	0	1	5	41	1	0	1	0	0	0	0	0	0	1	0	0	0	0						2	1	0	0	0	0	0	13	1	0	0	0	0	0	0	0
1327	0	0	0	0	0	0	0	0	0	0	0	1	8	41	1	1	0	0	0	1	1	1	0	0	0	0	0	0	40	40	40			3	1	0	0	0	0	0	13	1	0	0	0	0	0	0	0
1680	0	0	0	0	0	0	0	0	0	0	0	1	3	41	1	1	0	0	0	0	0	0	0	1	1	1	0	0				35		2	1	0	0	0	0	0	35	1	0	0	0	0	0	0	0
711	0	0	0	0	0	0	0	0	0	0	0	1	3	41	1	0	0	1	0	1	0	1	1	0	0	0	0	0	37		37			2	1	0	0	0	0	0	37	0	0	1	0	0	0	0	0
1217	0	0	0	0	0	0	0	0	0	0	1	0	1	41	1	0	0	1	0	1	1	0	0	0	1	0	1	0	24	24			24	3	0	0	1	0	0	0		0	0	0	0	0	0	0	0
580	0	0	0	0	0	0	0	0	0	0	0	1	2	41	0	1	0	1	0	0	0	1	1	1	1	0	0	0			40			3	1	0	0	1	0	0	10	1	0	0	0	0	0	0	0
1564	0	0	0	0	0	1	0	0	0	0	0	0	5	41	0	1	0	0	0	0	0	1	0	0	1	0	0	0			39			3	1	1	0	0	0	0	11	1	0	0	0	0	1	0	0
779	0	0	0	1	0	0	0	0	0	0	0	0	2	41	0	1	0	0	0	1	1	0	0	1	1	0	0	0	40	40				3	1	1	1	0	0	0	18	1	0	0	0	0	1	0	0
1749	0	0	0	0	0	0	0	0	0	0	0	1	1	41	0	0	0	0	1	0	1	0	0	0	0	1	0	0		38		40		1	1	0	0	0	0	0	40	0	0	0	1	0	0	0	0
827	0	0	0	0	0	0	0	0	0	0	0	1	2	41	0	1	0	0	0	0	0	0	0	1	0	0	0	0						3	1	0	0	0	0	0	11	1	0	0	0	0	0	0	0
967	0	0	0	0	0	0	0	0	0	0	0	1	2	41	1	0	0	1	0	1	0	0	0	0	0	0	0	0	20					3	0	0	0	1	0	0		0	0	0	0	0	0	0	0
621	0	0	0	0	0	0	0	0	0	0	0	1	2	41	0	1	0	0	0	0	1	0	0	0	1	0	0	0		40				3	0	1	0	0	0	0		0	0	0	0	0	1	0	0
785	0	0	0	0	0	0	0	0	0	0	0	1	4	41	0	0	0	0	1	1	0	1	0	1	0	1	0	0	40		38	40		1	1	0	0	0	0	0	40	0	0	0	1	0	0	0	0
333	0	0	0	0	1	0	0	0	0	0	0	0	7	41	0	0	1	1	0	1	0	1	0	1	1	0	0	0	30		30			1	1	1	0	0	0	0	25	0	1	1	0	0	0	1	0
514	0	0	0	0	0	0	0	1	0	0	0	0	4	41	0	1	0	0	0	1	1	1	1	0	0	0	0	0	25	39	30			3	1	0	0	0	0	0	30	1	0	0	0	0	0	0	0
868	0	0	0	0	0	0	0	0	0	0	0	1	2	41	1	0	0	0	1	1	1	0	0	0	0	0	0	0	40	35				1	1	0	0	0	0	0	33	0	0	0	1	0	0	0	0
1742	0	0	0	0	0	0	0	0	0	0	0	1	7	41	0	0	0	0	1	0	0	0	0	0	0	0	0	1						3	1	1	1	0	0	0	12	1	0	1	0	0	1	0	0
1784	0	0	0	0	0	0	0	0	0	0	0	1	7	41	0	1	1	1	0	1	0	0	0	1	1	0	1	0	40				40	1	1	1	0	1	0	0	10	1	0	0	0	0	1	0	0
724	0	0	0	0	0	0	0	0	0	0	0	1	8	41	1	1	0	0	0	1	0	0	0	0	0	0	0	0	20					2	0	0	1	0	0	0		0	0	0	0	0	0	0	0
1939	0	0	0	0	0	1	0	0	0	0	0	0	5	41	1	0	1	0	0	0	0	0	1	0	0	0	0	0						2	0	0	1	0	0	0		0	0	0	0	0	0	0	0
285	0	0	0	0	0	0	0	0	0	0	0	1	2	41	0	1	0	1	0	0	0	0	0	0	0	0	0	1						3	1	1	0	0	0	0	25	1	0	0	0	0	1	0	0
507	0	0	0	0	0	0	0	0	0	0	0	1	8	41	1	1	0	1	0	0	0	0	0	1	1	0	0	0						3	1	0	0	0	0	0	29	1	0	0	0	0	0	0	0
1057	0	0	0	0	0	0	0	0	0	0	0	1	8	41	1	1	0	1	0	0	0	0	0	0	0	0	0	1						3	1	0	0	0	0	0	21	1	1	1	0	0	0	0	0
1756	0	0	0	0	0	0	0	0	0	0	0	1	1	41	1	0	0	1	0	0	0	0	0	1	1	0	1	0					39	3	1	0	0	0	0	0	40	0	0	1	0	0	0	0	0
1789	0	0	0	0	0	0	0	0	0	0	0	1	4	41	1	1	0	0	0	0	1	1	0	1	1	1	0	0		40	40	40		1	1	0	0	1	0	0	13	1	0	0	0	0	0	0	0
54	0	0	0	0	0	0	0	0	0	0	0	1	8	41	0	1	0	0	0	0	0	0	0	1	0	0	0	0						3	0	0	0	0	0	1
109	0	0	0	0	0	0	0	0	0	0	0	1	3	41	0	1	0	0	0	0	0	0	0	1	0	0	0	0						3	0	1	0	0	0	0		0	0	0	0	0	0	1	0
496	0	0	0	0	0	0	0	0	0	0	0	1	7	41	0	1	0	0	0	0	0	0	0	0	0	0	0	1						3	1	0	0	0	0	0	15	1	0	0	0	0	0	0	0
93	0	0	0	0	0	0	0	0	0	0	0	1	5	41	1	0	0	0	1	0	0	0	0	1	1	0	0	0						3	0	0	0	0	0	1
318	0	0	0	0	0	0	0	0	0	0	0	1	1	41	1	1	0	0	0	0	0	0	0	0	0	0	0	1						3	1	0	0	0	0	0	12	1	0	0	0	0	0	0	0
1019	0	0	0	0	0	0	0	0	0	0	0	1	2	41	1	1	0	0	0	0	1	0	0	0	0	0	0	0		38				3	1	0	0	0	0	0	14	1	0	0	0	0	0	0	0
1360	0	0	0	0	0	0	0	0	0	0	0	1	2	41	1	0	0	0	1	0	0	0	0	0	0	0	0	1						3	0	0	0	0	0	1
914	0	0	0	0	0	0	0	0	0	0	0	1	3	41	1	1	0	0	0	0	1	0	0	0	0	0	0	0		20				3	1	0	0	0	0	0	16	1	0	0	0	0	0	0	0
640	0	0	0	0	0	0	0	0	0	0	0	1	2	41	0	1	0	1	0	0	0	0	0	0	0	0	0	1						3	1	0	0	0	0	0	19	0	0	0	0	0	0	0	0
1354	0	0	0	0	0	0	0	0	0	0	0	1	2	41	0	1	0	1	0	0	0	0	0	0	1	0	0	0						3	1	0	0	0	0	0	20	1	0	1	0	0	0	0	0
1726	0	0	0	0	0	0	0	0	0	0	0	1	2	41	0	1	0	0	0	0	0	1	0	1	0	0	0	0			40			3	1	0	0	0	0	0	28	1	0	0	0	1	0	0	0
1336	0	0	0	0	0	0	0	0	0	0	0	1	7	41	0	1	0	1	0	0	0	0	0	0	0	0	0	1						3	0	0	0	0	0	1
1529	0	0	0	0	0	0	0	0	0	0	0	1	4	41	0	0	0	1	0	0	0	0	0	0	1	0	0	0						3	1	1	1	0	0	0	17	0	0	1	0	0	0	0	1
142	0	0	0	0	0	0	0	0	0	0	0	1	4	41	1	0	0	0	1	0	0	0	0	0	0	0	0	1						3	0	0	0	0	0	1
2	0	0	0	0	0	0	0	0	0	0	0	1	5	41	1	0	1	1	0	0	0	0	0	0	0	0	0	1						3	1	0	0	0	0	0	13	0	1	0	0	0	0	0	0
313	0	0	0	0	0	0	0	0	0	0	0	1	2	41	1	1	0	0	0	0	0	0	0	0	0	0	1	0					40	3	1	0	0	0	0	0	12	1	0	0	0	0	0	0	0
482	0	0	0	0	0	0	0	0	0	0	0	1	4	41	1	1	0	0	0	0	0	0	0	0	0	0	0	1						3	1	1	0	0	0	0	15	1	0	0	0	0	1	0	0
487	0	0	0	0	0	0	0	0	0	0	0	1	4	41	1	1	0	1	0	0	1	1	0	1	1	0	0	0		12	38			2	1	1	0	0	0	0	14	1	0	0	0	0	1	0	0
659	0	0	0	0	0	0	0	0	0	0	0	1	5	41	1	1	0	1	0	0	0	0	0	0	0	0	0	1						3	1	1	0	0	0	0	10	1	0	1	0	0	1	0	1
717	0	0	0	0	0	0	0	0	0	0	0	1	5	41	1	0	0	0	1	0	0	0	0	0	0	0	0	1						3	0	0	0	0	0	1
913	0	0	0	0	0	0	0	0	0	0	0	1	5	41	1	0	0	0	1	0	0	0	0	0	0	0	0	1						3	0	0	0	0	0	1
1154	0	0	0	0	0	0	0	0	0	0	0	1	2	41	1	0	0	0	1	0	0	0	0	1	0	0	0	0						3	0	0	0	0	1	0
1306	0	0	0	0	0	0	0	0	0	0	0	1	5	41	1	0	0	0	1	1	0	0	0	1	1	1	0	0	40			40		3	0	0	0	0	0	1
1503	0	0	0	0	0	0	0	0	0	0	1	0	4	41	1	0	0	0	1	0	0	0	0	0	0	0	0	1						3	0	0	0	0	0	1
1758	0	0	0	0	0	0	0	0	0	0	0	1	1	41	1	1	0	1	0	0	0	0	0	1	0	0	0	0						2	1	0	0	0	0	0	25	1	0	1	0	0	0	0	0
92	0	0	0	0	0	0	0	0	0	0	0	1	3	41	1	1	0	0	0	0	0	0	0	0	0	0	0	1						3	1	1	1	0	0	0	16	1	0	0	0	0	1	0	0
108	0	0	0	0	0	0	0	0	0	0	0	1	3	41	1	1	0	0	0	1	0	0	0	0	0	0	0	0	41					2	1	1	0	0	0	0	35	0	1	0	0	0	0	0	0
146	0	0	0	0	0	0	0	0	0	0	0	1	1	41	1	1	0	0	0	0	0	0	0	0	0	0	0	1						3	1	1	1	1	0	0	10	1	0	0	0	0	1	0	0
199	0	0	0	0	0	0	0	0	0	0	0	1	5	41	1	0	0	0	1	1	0	0	0	0	0	1	0	0	39			40		1	0	0	0	0	0	1
211	0	0	0	0	0	0	0	0	0	0	0	1	5	41	1	0	0	0	1	1	0	0	0	0	0	0	0	0	38					2	0	0	0	0	0	1
551	0	0	0	0	0	0	0	0	0	0	0	1	1	41	1	1	0	0	0	1	0	1	0	0	0	0	1	0	40		40		40	2	1	0	0	0	0	0	10	1	0	0	0	0	0	0	0
854	0	0	0	0	0	0	0	0	0	0	0	1	1	41	1	0	0	0	1	1	1	1	0	0	0	0	0	0	41	40	40			2	0	0	0	0	0	1
873	0	0	0	0	0	0	0	0	0	0	0	1	4	41	1	1	0	1	0	1	1	0	0	1	0	0	0	0	38	40				3	1	1	0	0	0	0	30	0	0	1	0	0	0	0	1
971	0	0	0	0	0	0	0	0	0	0	0	1	3	41	1	1	0	0	0	0	0	0	0	1	1	0	0	0						2	1	0	0	0	0	0	20	1	0	0	0	0	0	0	0
997	0	0	0	0	0	0	0	0	0	0	0	1	2	41	1	1	0	1	0	0	0	0	0	1	0	0	0	0						2	1	0	0	0	0	0	18	1	0	0	0	0	0	0	0
1315	0	0	0	0	0	0	0	0	0	0	0	1	3	41	1	0	0	0	1	0	0	0	0	0	0	0	0	1						3	0	0	0	0	0	1
1499	0	0	0	0	0	0	0	0	0	0	0	1	4	41	1	1	0	0	0	0	0	0	1	0	0	0	0	0						2	1	0	0	0	0	0	35	0	1	0	0	0	0	0	0
1607	0	0	0	0	0	0	0	0	0	0	0	1	2	41	1	1	0	0	0	0	0	0	0	1	0	0	0	0						3	1	0	0	0	0	0	32	1	0	0	0	0	0	0	0
1631	0	0	0	0	0	0	0	0	0	0	0	1	2	41	1	1	0	0	0	1	1	0	0	0	0	0	0	0	31	35				2	1	0	0	0	0	0	20	1	0	0	0	0	0	0	0
1732	0	0	0	0	0	0	0	0	0	0	0	1	3	41	1	1	0	0	0	0	1	0	0	0	0	0	1	0		40			40	2	1	1	1	1	0	0	13	1	0	0	0	0	1	0	0
1787	0	0	0	0	0	0	0	0	0	0	0	1	2	41	1	0	0	0	1	0	0	0	0	0	0	0	0	1						3	0	0	0	0	0	1
114	0	0	0	1	0	0	0	0	0	0	0	0	1	41	1	1	0	1	0	0	0	0	0	0	0	0	0	1						3	1	1	1	0	0	0	10	1	0	0	0	0	1	0	0
297	0	0	0	0	0	0	0	0	0	0	0	1	5	41	1	0	0	0	1	0	0	0	0	0	0	0	0	1						3	0	0	0	0	0	1
331	0	0	0	0	0	0	0	0	0	0	0	1	2	41	1	1	0	0	0	0	0	0	0	1	0	0	0	0						2	1	0	0	0	0	0	15	1	0	0	0	0	0	0	0
817	0	0	0	0	0	0	0	0	0	0	0	1	2	41	1	0	0	0	1	0	0	0	0	0	0	0	0	1						3	0	0	0	0	1	0
983	0	0	0	0	0	0	0	0	0	0	0	1	3	41	1	1	0	1	0	1	0	1	0	1	1	0	1	0	40		35		35	2	1	1	0	1	0	0	16	1	0	1	0	0	1	0	1
1219	0	0	0	0	0	0	0	0	0	0	0	1	2	41	1	0	0	0	1	0	0	0	0	0	0	0	1	0					41	2	0	0	0	0	0	1
1707	0	0	0	0	0	0	0	0	0	0	0	1	3	41	1	0	0	0	1	0	0	0	0	1	0	0	0	0						3	0	0	0	0	0	1
1743	0	0	0	0	0	1	0	0	0	0	0	0	1	41	1	1	0	0	0	0	0	0	0	0	0	0	0	1						3	1	0	0	0	0	0	13	1	0	0	0	0	0	0	0
315	0	0	0	0	0	0	0	0	0	0	0	1	4	41	0	0	0	0	1	0	0	0	0	0	0	0	0	1						3	0	0	0	0	0	1
809	0	0	0	0	0	0	0	0	0	0	0	1	2	41	0	1	0	1	0	1	1	0	1	0	1	0	1	0	41	41			41	2	0	1	0	0	0	0		0	0	0	0	0	1	0	0
1271	0	0	0	0	0	0	0	0	0	0	0	1	8	41	0	0	0	0	1	0	1	0	0	0	0	0	0	0		38				2	0	0	0	0	0	1
1449	0	0	0	0	0	0	0	0	0	0	0	1	5	41	0	1	0	0	0	0	0	1	0	1	0	0	0	0			40			2	1	1	0	0	0	0	16	0	0	0	0	0	1	0	0
1638	0	0	0	0	0	0	0	0	0	0	0	1	2	41	0	0	0	0	1	0	0	0	0	0	0	0	0	1						3	0	0	0	0	1	0
1975	0	0	0	1	0	0	0	0	0	0	0	0	4	41	0	1	0	0	0	0	0	0	0	1	0	0	0	0						2	1	1	1	1	0	0	10	1	0	0	0	0	1	0	0
110	0	0	0	0	0	0	0	0	0	0	0	1	7	41	0	0	0	0	1	0	1	1	0	1	0	0	0	0		40	40			2	0	0	0	0	0	1
272	0	0	0	0	0	0	0	0	0	0	0	1	3	41	0	1	0	1	0	1	1	1	1	1	1	1	1	0	40	41	41	41	40	2	1	1	0	0	0	0	10	1	0	0	0	0	1	0	0
597	0	0	0	0	0	0	0	0	0	0	0	1	2	41	0	1	0	0	0	0	1	0	0	1	1	0	1	0		10			10	2	1	0	0	1	0	0	10	1	0	0	0	0	0	0	0
686	0	0	0	0	0	0	0	0	0	0	0	1	7	41	0	1	0	1	0	0	0	0	0	1	0	0	0	0						3	1	1	1	1	0	0	12	1	0	0	0	0	1	0	0
994	0	0	0	0	0	0	0	0	0	0	0	1	7	41	0	0	0	0	1	0	0	1	0	0	1	0	1	0			40		40	2	0	0	0	0	0	1
1075	0	0	0	0	0	0	0	0	0	0	0	1	7	41	0	1	0	1	0	0	0	1	0	0	0	0	0	0			40			3	1	0	0	1	0	0	14	0	0	0	0	1	0	0	0
1155	0	0	0	0	0	0	0	0	0	0	0	1	7	41	0	1	0	0	0	1	0	0	0	0	0	0	0	0	41					2	1	1	0	0	0	0	9	1	0	0	0	0	0	0	0
1254	0	0	0	0	0	0	0	0	0	0	0	1	2	41	0	1	0	1	0	0	0	0	0	0	0	0	1	0					35	3	1	1	1	0	0	0	15	1	0	1	0	0	1	0	0
1346	0	0	0	0	0	0	0	0	0	0	0	1	2	41	0	0	0	0	1	1	0	0	0	1	1	0	1	0	39				37	2	0	0	0	0	0	1
1534	0	0	0	0	0	0	0	0	0	0	0	1	7	41	0	1	0	1	0	0	0	1	1	1	0	0	1	0			40		40	2	1	0	0	1	0	0	17	1	0	1	0	0	0	0	0
1632	0	0	0	0	0	0	0	0	0	0	0	1	2	41	0	0	0	0	1	0	0	0	0	1	0	0	0	0						3	0	0	0	0	1	0
1705	0	0	0	0	0	0	0	0	0	0	0	1	7	41	0	1	0	0	0	0	0	0	0	0	0	0	0	1						3	1	1	0	1	0	0	15	1	0	0	0	0	1	0	0
1788	0	0	0	0	0	0	0	0	0	0	0	1	7	41	0	1	0	1	0	0	0	0	0	0	0	0	0	1						3	1	1	0	0	0	0	15	0	0	1	0	0	0	0	1
1802	0	0	0	0	0	0	0	0	0	0	0	1	7	41	0	1	0	0	0	1	1	0	0	0	0	0	0	0	40	40				1	1	1	1	0	0	0	16	1	0	0	0	0	1	0	0
130	0	0	0	0	0	0	0	0	0	0	0	1	7	41	0	1	0	0	0	0	0	0	0	0	0	0	0	1						3	1	1	0	0	0	0	20	1	0	0	0	0	1	0	0
132	0	0	0	0	0	0	0	0	0	0	0	1	7	41	0	0	0	0	1	0	0	0	0	0	0	0	0	1						3	0	0	0	0	0	1
345	0	0	0	0	0	0	0	0	0	0	0	1	2	41	0	0	0	0	1	0	0	0	0	0	0	0	0	1						3	0	0	0	0	0	1
644	0	0	0	0	0	0	0	0	0	0	0	1	7	41	0	1	0	0	0	0	0	1	0	0	0	0	0	0			38			3	1	1	0	0	0	0	25	1	0	0	0	0	1	0	0
1180	0	0	0	0	0	0	0	0	0	0	0	1	7	41	0	0	0	0	1	0	0	0	0	0	0	0	0	1						3	0	0	0	0	1	0
1208	0	0	0	0	0	0	0	0	0	0	0	1	2	41	0	1	0	0	0	1	0	0	0	1	0	0	1	0	35				35	1	1	0	0	0	0	0	35	0	0	0	1	0	0	0	0
1433	0	0	0	0	0	0	0	0	0	0	0	1	7	41	0	0	0	0	1	0	0	1	0	0	0	0	1	0			40		41	2	0	0	0	0	0	1
1772	0	0	0	0	0	0	0	0	0	0	0	1	3	41	0	1	0	0	0	0	0	0	0	0	0	0	0	1						3	1	1	1	0	0	0	13	1	0	0	0	0	1	0	0
1970	0	0	0	1	0	0	0	0	0	0	0	0	2	41	0	0	0	1	0	0	0	0	0	0	0	0	0	1						3	1	0	0	0	0	0	13	0	0	1	0	0	0	0	0
193	0	0	0	0	0	0	0	0	0	0	0	1	4	41	0	0	0	0	1	0	0	0	0	0	0	0	0	1						3	0	0	0	0	0	1
654	0	0	0	0	0	0	0	0	0	0	0	1	5	41	0	1	0	0	0	0	0	0	0	0	0	0	0	1						3	0	1	0	0	0	0		0	0	0	0	0	1	0	0
119	0	0	0	0	0	0	0	0	0	0	0	1	2	41	0	1	0	0	0	0	0	0	0	1	1	0	0	0						3	1	1	0	1	0	0	14	1	0	0	0	0	0	0	0
920	0	0	0	1	0	0	0	0	0	0	0	0	1	42	1	1	0	0	0	0	0	0	0	0	0	0	0	1						3	1	1	0	0	0	0	20	1	0	0	0	0	1	0	0
1506	0	0	0	0	0	0	0	0	0	0	0	1	4	42	1	0	1	0	0	1	1	0	0	0	0	1	0	0	42	42		42		1	1	1	0	0	0	0	24	1	0	0	0	0	0	0	0
10	0	0	0	0	0	0	0	0	0	0	0	1	2	42	1	1	0	1	0	1	0	0	0	0	0	0	0	0	40					2	1	1	0	0	0	0	13	1	0	1	0	0	1	0	1
1053	0	0	0	0	1	0	0	0	0	0	0	0	5	42	1	0	0	1	0	1	0	0	0	0	0	1	0	0	40			42		2	0	1	0	0	0	0		0	0	0	0	0	0	0	1
1595	0	0	0	0	0	1	0	0	0	0	0	0	2	42	1	0	0	0	1	1	1	0	0	0	0	0	0	0	40	40				1	0	0	0	0	0	1
1786	0	0	0	0	0	0	0	0	0	0	0	1	2	42	1	1	0	0	0	0	0	0	0	1	0	0	0	0						2	1	0	0	0	0	0	12	1	0	0	0	0	0	0	0
1892	0	0	0	0	0	0	0	0	0	0	0	1	1	42	1	1	0	0	0	0	0	0	0	0	0	0	0	1						3	0	1	0	0	0	0		0	0	0	0	0	1	0	0
1425	0	0	0	0	0	0	0	0	0	0	0	1	4	42	0	1	0	0	0	1	0	0	0	1	1	0	1	0	20				40	2	1	1	0	0	0	0	18	1	0	0	0	0	1	0	0
839	0	0	0	0	0	0	0	0	0	0	0	1	2	42	0	1	0	1	0	1	0	0	0	1	0	0	1	0	40				40	3	1	1	1	0	0	0	13	1	0	0	0	0	1	0	0
388	0	0	0	0	0	0	0	0	0	0	0	1	7	42	0	1	0	0	0	0	0	0	0	0	0	0	1	0					40	3	0	0	0	0	1	0
948	0	0	0	0	0	0	0	0	0	0	0	1	2	42	0	1	1	1	0	1	0	0	1	1	1	0	0	0	40					3	1	0	0	0	0	0	23	1	1	1	0	0	0	0	0
1721	0	0	0	0	0	0	0	0	0	0	0	1	2	42	0	1	0	1	0	0	0	0	0	1	0	0	0	0						3	1	0	0	0	0	0	12	1	0	1	0	0	0	0	0
1602	0	0	0	0	0	0	0	0	0	0	0	1	2	42	1	1	0	1	0	1	1	1	0	1	1	0	1	0	40	40	40		35	2	1	1	1	0	0	0	15	1	0	0	0	0	0	0	0
1563	0	0	0	0	0	0	0	0	0	0	0	1	7	42	0	1	0	0	0	1	1	1	0	0	0	1	0	0	40	40	41	41		1	1	1	1	0	0	0	18	1	0	0	0	0	1	0	0
731	0	0	0	0	0	0	0	0	0	0	0	1	4	42	1	0	0	0	1	0	0	0	1	0	0	0	0	0						2	0	0	1	0	0	0		0	0	0	0	0	0	0	0
309	0	0	0	0	0	0	0	0	0	0	0	1	4	42	1	1	0	1	0	1	1	1	0	0	0	0	0	0	40	40	40			1	1	0	0	1	0	0	12	1	0	1	0	0	0	0	0
339	0	0	0	0	0	1	0	0	0	0	0	0	2	42	1	0	0	0	1	1	0	0	0	0	0	0	0	0	42					2	0	0	0	0	0	1
389	0	0	0	0	0	0	0	0	0	0	0	1	2	42	1	0	0	1	0	1	0	0	0	1	0	0	0	0	40					2	1	0	0	0	0	0	29	1	0	0	0	0	0	0	0
479	0	0	0	0	0	0	0	0	0	0	0	1	8	42	0	1	1	1	0	0	0	0	0	0	0	0	0	1						3	0	0	0	0	0	1
1882	0	0	0	0	0	1	0	0	0	0	0	0	7	42	0	1	0	0	0	1	0	0	0	0	0	0	0	0	42					2	0	1	0	0	0	0		0	0	0	0	0	1	0	0
1903	0	0	0	0	0	0	0	0	0	0	0	1	7	42	0	1	0	0	0	0	0	0	0	1	0	0	0	0						2	1	1	0	0	0	0	13	1	0	0	0	0	0	0	0
1718	0	0	0	0	0	0	0	0	0	0	0	1	5	42	1	1	0	0	0	0	1	0	0	1	0	0	0	0		40				2	1	0	0	0	0	0	35	1	0	0	0	0	0	0	0
973	0	0	0	0	0	0	0	0	0	0	0	1	5	42	0	0	0	0	1	0	0	0	0	0	1	0	1	0					41	2	0	0	0	0	0	1
1095	0	0	0	0	0	0	0	0	0	0	0	1	5	42	1	0	0	0	1	1	0	0	0	0	0	0	0	0	40					1	1	0	0	0	0	0	41	0	0	0	1	0	0	0	0
613	0	0	0	0	0	0	0	0	0	0	0	1	5	42	1	0	1	0	0	0	0	0	0	1	0	0	1	0					33	3	1	0	0	0	0	0	25	0	1	0	0	0	0	0	0
984	0	0	0	0	0	0	0	0	0	0	0	1	3	42	1	1	0	1	0	0	0	0	0	0	0	0	0	1						3	1	0	0	0	0	0	17	0	0	1	0	0	0	0	0
1592	0	0	0	0	0	1	0	0	0	0	0	0	5	42	0	1	0	0	0	0	0	1	0	0	0	0	1	0			40		40	3	1	0	0	0	0	0	20	1	0	1	0	0	0	0	0
1518	0	0	0	1	0	0	0	0	0	0	0	0	2	42	1	1	0	0	0	0	0	0	0	1	1	1	0	0				32		3	1	1	1	0	0	0	35	1	0	1	0	0	1	0	1
248	0	0	0	0	0	0	0	0	0	0	0	1	3	42	1	0	1	1	0	1	0	0	0	0	0	0	0	0	41					1	1	0	0	0	0	0	21	1	0	0	0	0	0	0	0
1094	0	0	0	0	0	0	0	0	0	0	0	1	4	42	1	0	0	0	1	0	0	1	0	0	0	0	0	0			42			3	0	0	0	0	0	1
1745	0	0	0	0	0	0	0	0	0	0	0	1	2	42	1	1	0	0	0	0	1	0	0	1	1	0	0	0		40				2	1	1	0	0	0	0	20	1	0	0	0	0	0	0	0
264	0	0	0	0	0	0	0	0	0	0	0	1	1	42	1	0	0	0	1	0	0	0	0	0	0	0	0	1						3	0	0	0	0	0	1
1048	0	0	0	0	0	0	0	0	0	0	0	1	5	42	1	1	0	0	0	0	0	1	0	0	1	0	0	0			40			3	1	0	0	0	0	0	16	1	0	0	0	0	0	0	0
513	0	0	0	0	0	0	0	0	0	0	0	1	2	42	0	0	1	0	0	1	1	0	0	0	0	0	0	0	41	41				2	1	0	1	0	0	0	15	1	0	0	0	0	0	0	0
1096	0	0	0	0	0	0	0	0	0	0	0	1	2	42	0	1	0	0	0	0	0	0	0	0	0	0	0	1						3	1	1	1	0	0	0	10	1	0	0	0	0	1	0	0
1375	0	0	0	0	0	0	0	0	0	0	0	1	8	42	0	1	0	1	0	0	0	0	0	0	0	0	0	1						3	1	0	0	0	0	0	14	1	0	1	0	0	0	0	0
627	0	0	0	0	0	0	0	0	0	0	0	1	8	42	0	1	0	1	0	1	0	0	0	1	1	0	0	0	42					2	1	1	1	0	0	0	18	1	0	1	0	0	0	0	0
1596	0	0	0	0	0	0	0	0	0	0	0	1	7	42	0	1	0	0	0	0	0	0	0	0	1	0	0	0						2	1	0	0	0	0	0	32	1	0	0	0	0	0	0	0
191	0	0	0	0	0	0	0	0	0	0	0	1	5	42	1	0	0	0	1	0	0	1	0	1	0	0	0	0			40			2	0	0	0	0	0	1
1763	0	0	0	0	0	0	0	0	0	0	0	1	3	42	1	1	0	0	0	0	0	0	0	0	0	0	0	1						3	1	1	0	1	0	0	10	1	0	0	0	0	0	0	0
1625	0	0	0	0	0	0	0	0	0	0	0	1	5	42	1	1	0	1	0	0	0	0	0	0	0	0	0	1						3	1	0	0	0	0	0	20	1	0	1	0	0	0	0	0
1915	0	0	0	0	0	0	0	0	0	0	0	1	1	42	1	1	0	0	0	0	0	0	0	0	0	0	0	1						3	1	0	0	0	0	0	30	1	0	0	0	0	0	0	0
1785	0	0	0	0	0	0	0	0	0	0	0	1	3	42	0	1	0	0	0	0	0	1	0	1	1	0	1	0			40		40	1	1	1	1	1	1	0	10	0	0	0	0	0	0	0	0
245	0	0	0	0	0	0	0	0	0	0	0	1	8	42	0	1	0	0	0	0	0	0	0	0	0	0	0	1						2	1	0	0	0	0	0	18	1	0	0	0	0	0	0	0
16	0	0	0	0	0	0	0	0	0	0	0	1	5	42	1	1	0	0	0	0	0	0	0	0	0	0	0	1						3	1	0	0	0	0	0	15	1	0	0	0	0	0	0	0
177	0	0	0	0	0	0	0	0	0	0	0	1	5	42	1	1	0	1	0	1	0	0	0	0	0	1	1	0	42			42	42	1	1	0	0	0	0	0	17	1	0	1	0	0	0	0	0
234	0	0	0	0	0	0	0	0	0	0	0	1	1	42	1	1	0	0	0	0	0	0	0	0	0	0	0	1						3	1	0	0	1	0	0	13	1	0	0	0	0	0	0	0
340	0	0	0	0	0	0	0	0	0	0	0	1	1	42	1	0	0	1	0	0	0	0	0	0	0	0	0	1						3	1	0	0	0	0	0	15	0	0	1	0	0	0	0	0
390	0	0	0	0	0	0	0	0	0	0	0	1	4	42	1	0	0	0	1	0	0	0	0	0	0	0	0	1						3	0	0	0	0	0	1
438	0	0	0	0	0	1	0	0	0	0	0	0	2	42	1	1	0	1	0	0	0	1	1	1	0	0	0	0			40			2	1	0	0	1	0	0	13	1	0	0	0	0	0	0	0
862	0	0	0	0	0	0	0	0	0	0	0	1	5	42	1	1	0	1	0	0	0	1	1	0	0	0	0	0			42			3	1	0	0	0	0	0	14	1	0	1	0	0	0	0	0
880	0	0	0	0	0	0	0	0	0	0	0	1	2	42	1	1	0	0	0	0	0	0	0	1	0	0	0	0						2	0	1	0	0	0	0		0	0	0	0	0	1	0	0
900	0	0	0	0	0	0	0	0	0	0	0	1	2	42	1	1	0	0	0	0	0	0	0	0	0	0	0	1						3	1	0	0	0	0	0	36	1	0	0	0	0	0	0	0
917	0	0	0	0	0	0	0	0	0	0	0	1	3	42	1	0	0	0	1	0	0	0	0	0	0	0	0	1						3	0	0	0	0	0	1
1313	0	0	0	0	0	0	0	0	0	0	0	1	2	42	1	1	0	0	0	0	0	0	0	0	0	0	0	1						3	1	0	0	0	0	0	15	1	0	0	0	0	0	0	0
1455	0	0	0	0	0	0	0	0	0	0	0	1	2	42	1	1	0	0	0	0	0	0	0	0	0	0	0	1						3	1	1	0	0	0	0	13	1	0	0	0	0	1	0	0
1495	0	0	0	0	0	0	0	0	0	0	0	1	2	42	1	1	0	0	0	0	0	0	0	1	0	0	1	0					38	2	1	1	1	0	0	0	20	1	0	0	0	0	1	0	0
1617	0	0	0	0	0	0	0	0	0	0	0	1	1	42	1	0	1	0	0	0	0	0	0	0	1	0	0	0						2	1	1	0	1	0	0	18	0	1	0	0	0	0	1	0
1851	0	0	0	0	0	0	0	0	0	0	0	1	1	42	1	1	0	1	0	0	1	0	0	1	0	0	0	0		40				1	1	0	0	0	0	0	13	1	0	0	0	0	0	0	0
18	0	0	0	0	0	0	0	0	0	0	0	1	2	42	1	1	0	0	0	1	1	0	0	0	0	0	0	0	38	41				3	0	0	0	1	0	0		0	0	0	0	0	0	0	0
26	0	0	0	0	0	0	0	0	0	0	0	1	4	42	1	1	0	0	0	1	1	1	0	1	1	1	1	0	41	41	42	41	41	1	1	1	0	1	0	0	16	1	0	1	0	0	0	0	0
137	0	0	0	0	0	0	0	0	0	0	0	1	2	42	1	1	0	0	0	0	0	0	0	1	0	0	0	0						3	1	0	0	0	0	0	14	1	0	0	0	0	0	0	0
175	0	0	0	0	0	0	0	0	0	0	0	1	2	42	1	1	0	0	0	1	1	0	0	0	0	0	0	0	30	30				1	1	0	0	0	0	0	15	1	1	0	1	0	0	0	0
301	0	0	0	0	0	0	0	0	0	0	0	1	5	42	1	1	0	0	0	0	1	0	0	0	0	0	0	0		42				3	1	0	0	0	0	0	20	1	0	0	0	0	0	0	0
334	0	0	0	0	0	0	0	0	0	0	0	1	2	42	1	1	0	1	0	0	0	0	1	1	1	0	0	0						2	1	0	0	0	0	0	15	1	0	0	0	0	0	0	0
448	0	0	0	0	0	0	0	0	0	0	0	1	3	42	1	1	0	0	0	0	0	1	1	1	1	0	1	0			10		10	3	1	0	0	0	0	0	15	1	0	1	0	0	0	0	0
553	0	0	0	0	0	0	0	0	0	0	0	1	2	42	1	0	0	1	0	0	0	0	0	0	0	0	0	1						3	1	0	0	0	0	0	14	0	0	1	0	0	0	0	0
609	0	0	0	0	0	0	0	0	0	0	0	1	1	42	1	1	0	0	0	0	1	0	0	1	0	0	0	0		41				2	0	0	0	0	1	0
866	0	0	0	1	0	0	0	0	0	0	0	0	4	42	1	1	0	0	0	0	0	0	0	0	0	0	0	1						3	1	1	1	0	0	0	16	1	0	0	0	0	1	0	0
934	0	0	0	0	0	0	0	0	0	0	0	1	1	42	1	0	0	0	1	0	0	0	0	0	0	0	0	1						3	0	0	0	0	0	1
1009	0	0	0	0	0	0	0	0	0	0	0	1	3	42	1	0	0	0	1	0	0	0	0	1	0	0	0	0						3	1	0	0	0	0	0	41	0	0	0	0	0	0	0	0
1027	0	0	0	0	0	0	0	0	0	0	1	0	2	42	1	0	0	0	1	1	0	0	0	0	0	0	0	0	35					2	0	0	0	0	0	1
1117	0	0	0	0	0	0	0	0	0	0	0	1	2	42	1	1	0	0	0	0	0	0	0	0	0	0	1	0					30	3	0	0	0	1	0	0		0	0	0	0	0	0	0	0
1182	0	0	0	0	0	0	0	0	0	0	0	1	3	42	1	1	0	1	0	0	0	0	0	1	0	0	0	0						3	1	1	0	1	0	0	12	1	0	0	0	0	1	0	0
1229	0	0	0	0	0	0	0	0	0	0	0	1	4	42	1	1	0	0	0	0	0	0	0	0	0	0	0	1						3	1	0	0	0	0	0	20	1	0	0	0	0	0	0	0
1514	0	0	0	0	0	0	0	0	0	0	0	1	2	42	1	1	0	0	0	0	0	0	0	0	0	0	0	1						3	1	0	0	0	0	0	15	1	0	0	0	0	0	0	0
1584	0	0	0	0	0	0	0	0	0	0	0	1	5	42	1	1	0	1	0	1	1	1	0	0	1	0	0	0	41	41	20			1	1	0	0	0	0	0	16	0	0	0	0	1	0	0	0
1714	0	0	0	0	0	0	0	0	0	0	0	1	5	42	1	1	0	0	0	0	0	0	0	0	0	0	0	1						3	1	1	0	0	0	0	11	1	0	0	0	0	1	0	0
1760	0	0	0	0	0	0	0	0	0	0	0	1	2	42	1	1	0	1	0	0	0	0	0	1	0	0	0	0						2	1	0	0	1	0	0	13	1	0	0	0	0	0	0	0
1779	0	0	0	0	0	0	0	0	0	0	0	1	7	42	1	0	0	0	1	0	0	0	0	0	0	0	0	1						3	0	0	0	0	1	0
1878	0	0	0	0	0	0	0	0	0	0	0	1	3	42	1	1	0	0	0	0	0	0	0	0	0	0	0	1						3	1	0	0	0	0	0	10	1	0	0	0	0	0	0	0
1937	0	0	0	0	0	0	0	0	0	0	0	1	1	42	1	0	0	0	1	0	0	0	0	0	0	0	0	1						2	0	0	0	0	1	0
62	0	0	0	0	0	0	0	0	0	0	0	1	1	42	1	1	0	1	0	0	0	0	0	0	0	0	0	1						3	1	0	0	0	0	0	12	1	0	1	0	0	0	0	0
241	0	0	0	0	0	0	0	0	0	0	0	1	1	42	1	0	0	0	1	0	0	0	0	0	0	0	0	1						3	0	0	0	0	0	1
249	0	0	0	0	0	0	0	0	0	0	0	1	3	42	1	1	0	0	0	0	0	1	0	1	0	0	0	0			40			2	1	0	0	0	0	0	14	1	0	0	0	0	0	0	0
409	0	0	0	1	0	0	0	0	0	0	0	0	2	42	1	1	0	0	0	0	0	0	0	0	0	0	0	1						3	1	0	0	0	0	0	13	1	0	0	0	0	0	0	0
1460	0	0	0	1	0	0	0	0	0	0	0	0	8	42	1	0	1	0	0	0	0	0	0	0	0	0	0	1						2	0	0	0	0	0	1
1497	0	0	0	0	0	0	0	0	0	0	0	1	4	42	1	1	0	0	0	1	0	0	0	0	0	0	0	0	41					2	1	0	0	0	0	0	20	1	0	0	0	0	0	0	0
1734	0	0	0	0	0	0	0	0	0	0	0	1	2	42	1	0	0	0	1	0	0	0	0	0	0	0	0	1						2	0	0	0	0	1	0
1852	0	0	0	0	0	0	0	0	0	0	0	1	1	42	1	1	0	0	0	0	0	0	0	0	0	0	0	1						3	1	1	0	0	0	0	19	1	0	0	0	0	1	0	0
384	0	0	0	0	0	0	0	0	0	0	0	1	1	42	1	0	0	1	0	0	0	0	0	0	0	0	0	1						3	1	0	0	0	0	0	23	0	0	0	0	0	0	0	0
1269	0	0	0	0	0	0	0	0	0	0	0	1	2	42	1	1	0	0	0	0	0	0	0	0	0	0	0	1						3	1	0	0	0	0	0	13	1	0	0	0	0	0	0	0
32	0	0	0	0	0	0	0	0	0	0	0	1	4	42	0	1	0	1	0	0	0	1	0	0	0	0	0	0			26			3	0	0	0	0	0	1
332	0	0	0	0	0	1	0	0	0	0	0	0	2	42	0	0	0	0	1	1	0	0	0	0	0	0	0	0	40					3	0	0	0	0	0	1
457	0	0	0	0	0	0	0	0	0	0	0	1	8	42	0	0	0	1	0	0	0	1	0	0	0	0	0	0			42			3	1	0	0	0	0	0	17	0	0	1	0	0	0	0	0
615	0	0	0	0	0	0	0	0	0	0	0	1	8	42	0	0	0	1	0	0	0	0	0	1	0	0	0	0						3	1	1	1	0	0	0	12	0	1	0	0	0	0	0	0
661	0	0	0	0	0	0	0	0	0	0	0	1	2	42	0	1	0	1	0	0	0	1	0	1	1	0	0	0			40			3	1	1	0	0	0	0	15	1	0	0	0	0	1	0	0
792	0	0	0	0	1	0	0	0	0	0	0	0	2	42	0	1	1	1	0	0	0	0	0	1	0	0	0	0						3	1	0	0	1	0	0	14	0	0	1	0	1	0	0	0
852	0	0	0	0	0	0	0	0	0	0	0	1	5	42	0	0	0	0	1	0	0	0	0	0	0	0	0	1						3	0	0	0	0	0	1
1404	0	0	0	0	0	0	0	1	0	0	0	0	4	42	0	0	0	0	1	0	0	0	0	0	0	0	0	1						3	0	0	0	0	0	1
1490	0	0	0	0	0	0	0	0	0	0	0	1	8	42	0	1	0	0	0	0	0	0	0	1	0	0	0	0						2	1	0	0	0	0	0	14	1	0	0	0	0	0	0	0
4	0	0	0	0	0	0	0	0	0	0	0	1	7	42	0	1	0	0	0	0	0	0	0	0	0	0	0	1						3	1	1	1	0	0	0	10	1	0	0	0	0	0	0	0
124	0	0	0	0	0	0	0	0	0	0	0	1	2	42	0	0	0	0	1	0	0	0	0	0	0	0	1	0					40	3	0	0	0	0	1	0
416	0	0	0	0	0	0	0	0	0	0	0	1	7	42	0	1	0	0	0	0	0	1	0	0	0	0	0	0			40			2	1	1	0	0	0	0	32	1	0	0	0	0	1	0	0
466	0	0	0	0	0	0	0	0	0	0	0	1	7	42	0	1	0	0	0	0	0	0	0	0	0	0	0	1						3	0	0	0	1	0	0		0	0	0	0	0	0	0	0
581	0	0	0	0	0	0	0	0	0	0	0	1	7	42	0	0	0	0	1	0	0	0	0	1	0	0	0	0						3	0	0	0	0	0	1
754	0	0	0	0	0	0	0	0	0	0	0	1	7	42	0	1	0	0	0	0	0	0	0	0	0	0	0	1						3	1	0	0	1	0	0	19	1	0	0	0	0	0	0	0
797	0	0	0	0	0	0	0	0	0	0	0	1	2	42	0	1	0	0	0	1	1	1	0	1	1	1	1	0	40	40	40	40	40	2	1	1	0	1	0	0	10	1	0	0	0	0	0	0	0
853	0	0	0	0	0	0	0	0	0	0	0	1	4	42	0	1	0	0	0	0	0	0	0	1	0	0	0	0						3	1	0	0	0	0	0	12	1	0	0	0	0	0	0	0
863	0	0	0	0	0	0	0	0	0	0	0	1	7	42	0	0	0	0	1	0	0	0	0	0	0	0	0	1						3	0	0	0	0	0	1
1113	0	0	0	0	0	0	0	0	0	0	0	1	2	42	0	0	0	0	1	0	0	0	0	1	0	0	0	0						3	0	0	0	0	0	1
1137	0	0	0	0	0	0	0	0	0	0	0	1	2	42	0	0	0	0	1	0	0	0	0	0	0	0	1	0					42	3	0	0	0	1	0	0		0	0	0	0	0	0	0	0
1303	0	0	0	0	0	0	0	0	0	0	0	1	5	42	0	1	0	0	0	0	0	0	0	0	0	0	0	1						3	1	1	1	1	0	0	15	1	0	0	0	0	1	0	0
1348	0	0	0	0	0	0	0	0	0	0	0	1	7	42	0	0	0	0	1	0	0	0	0	1	0	0	0	0						2	0	0	0	0	0	1
1373	0	0	0	0	0	0	0	0	0	0	0	1	7	42	0	0	0	0	1	0	0	0	0	0	0	0	0	1						3	0	0	0	0	0	1
1502	0	0	0	0	0	0	0	0	0	0	0	1	2	42	0	1	0	0	0	0	0	0	0	0	1	0	0	0						3	1	0	0	1	0	0	12	1	0	0	0	0	0	0	0
1540	0	0	0	0	1	0	0	0	0	0	0	0	4	42	0	1	0	1	0	0	0	0	0	0	0	0	0	1						3	0	0	0	1	0	0		0	0	0	0	0	0	0	0
1642	0	0	0	0	0	0	0	0	0	0	0	1	7	42	0	1	0	0	0	0	0	0	0	1	0	0	0	0						2	0	1	0	0	0	0		0	0	0	0	0	1	0	0
1648	0	0	0	0	0	0	0	0	0	0	0	1	2	42	0	1	0	0	0	0	0	0	0	1	0	0	0	0						3	0	1	0	0	0	0		0	0	0	0	0	1	0	0
1650	0	0	0	0	0	1	0	0	0	0	0	0	7	42	0	1	0	0	0	0	0	0	0	0	0	0	0	1						3	1	1	1	0	0	0	13	1	0	0	0	0	1	0	0
1794	0	0	0	0	0	0	0	0	0	0	0	1	7	42	0	0	1	0	0	0	0	1	0	1	0	0	0	0			42			3	1	1	0	0	0	0	17	0	1	0	0	0	0	1	0
1924	0	0	0	0	0	0	0	0	0	0	0	1	7	42	0	0	0	0	1	0	0	0	0	0	0	0	0	1						3	0	0	0	0	1	0
1984	0	0	0	0	0	0	0	0	0	0	0	1	2	42	0	1	0	0	0	0	0	0	0	0	0	0	0	1						3	0	1	0	0	0	0		0	0	0	0	0	1	0	0
403	0	0	0	0	0	0	0	0	0	0	0	1	7	42	0	0	0	1	0	0	0	0	0	0	0	0	0	1						3	0	0	0	0	0	1
599	0	0	0	0	0	1	0	0	0	0	0	0	7	42	0	0	0	0	1	0	0	0	0	0	0	0	0	1						2	0	0	0	0	0	1
974	0	0	0	0	0	0	0	0	0	0	0	1	7	42	0	1	0	1	0	1	0	0	0	1	1	0	0	0	41					3	1	1	1	0	0	0	13	1	0	0	0	0	1	0	0
1249	0	0	0	0	0	0	0	0	0	0	0	1	4	42	0	1	0	1	0	0	1	1	0	1	0	0	0	0		41	41			2	1	1	1	0	0	0	15	1	0	1	0	0	0	0	0
1420	0	0	0	0	0	0	0	0	0	0	0	1	2	42	0	1	0	0	0	0	0	1	1	1	0	0	0	0			40			2	0	1	0	0	0	0		0	0	0	0	0	1	0	0
1701	0	0	0	0	0	0	0	0	0	0	0	1	4	42	0	0	0	0	1	0	0	0	0	1	1	0	0	0						3	0	0	0	0	0	1
1955	0	0	0	0	0	0	0	0	0	0	0	1	7	42	0	0	0	0	1	0	0	0	0	0	0	0	0	1						3	0	0	0	0	0	1
27	0	0	0	0	0	0	0	0	0	0	0	1	4	42	0	1	0	1	0	0	0	0	0	1	1	0	0	0						3	1	0	0	0	0	0	11	1	0	1	0	0	0	0	0
1262	0	0	0	0	0	0	0	0	0	0	0	1	2	42	0	0	0	0	1	1	0	0	0	0	0	0	0	0	40					2	0	0	0	0	0	1
1230	0	0	0	0	0	0	0	0	0	0	0	1	1	43	1	1	0	0	0	0	0	0	0	0	0	0	0	1						3	0	0	0	0	0	1
1604	0	0	0	0	0	0	0	0	0	0	0	1	2	43	1	0	1	0	0	0	0	0	0	0	1	0	0	0						3	1	0	0	0	0	0	17	0	1	0	0	0	0	0	0
1662	0	0	0	0	0	0	0	0	0	0	0	1	2	43	1	1	0	0	0	0	0	0	0	0	0	0	0	1						3	1	1	1	1	0	0	14	1	0	0	0	0	0	0	0
394	0	0	0	0	0	0	0	0	0	0	0	1	8	43	0	0	1	1	0	1	1	1	0	0	1	1	1	0	40	40	40	41	35	1	1	0	0	0	0	0	25	0	0	0	0	0	0	0	0
121	0	0	0	1	0	0	0	0	0	0	0	0	2	43	0	1	0	0	0	1	0	1	0	0	1	0	0	0	42		42			1	0	0	0	0	0	1
1744	0	0	0	0	0	0	0	0	0	0	0	1	2	43	0	1	0	0	0	1	0	1	1	1	0	0	0	0	30		40			3	1	0	0	0	0	0	18	1	0	0	0	0	0	0	0
144	0	0	0	0	0	0	0	0	0	0	0	1	4	43	0	0	0	0	1	0	0	1	0	0	0	0	0	0			43			1	0	0	0	0	0	1
1362	0	0	0	0	0	1	0	0	0	0	0	0	7	43	0	0	1	1	0	1	1	0	0	0	0	0	0	0	40	42				1	1	0	0	0	0	0	40	0	1	1	0	0	0	0	0
1148	0	0	0	0	0	0	0	0	0	0	0	1	1	43	1	1	0	0	0	1	1	1	0	1	0	1	1	0	40	40	41	42	40	1	1	0	0	0	0	0	23	1	0	0	0	0	0	0	0
660	0	0	0	0	0	0	0	0	0	0	0	1	7	43	0	0	1	0	0	1	1	1	0	1	1	1	1	0	40	40	40	40	40	1	1	0	0	0	0	0	40	0	0	0	1	0	0	0	0
709	0	0	0	0	0	0	0	0	0	0	0	1	7	43	0	0	0	0	1	1	1	1	1	1	1	1	1	0	37	37	37	38	38	1	0	0	0	0	0	1
978	0	0	0	0	0	0	0	0	0	0	0	1	5	43	1	1	0	0	0	1	0	0	0	1	1	0	0	0	43					2	1	0	0	0	0	0	18	1	0	0	0	0	0	0	0
74	0	0	0	0	0	0	0	0	0	0	0	1	2	43	1	0	0	0	1	0	0	0	0	0	0	0	0	1						3	0	0	0	0	0	1
1129	0	0	0	0	0	0	0	0	0	0	0	1	5	43	1	1	0	1	0	1	1	0	0	1	0	1	1	0	39	39		39	39	1	1	1	0	1	0	0	11	0	0	0	0	1	1	0	0
138	0	0	0	0	0	0	0	0	0	0	0	1	7	43	0	1	0	0	0	0	0	0	0	0	0	0	0	1						3	1	0	0	0	0	0	10	1	0	0	0	0	0	0	0
1830	0	0	0	0	0	0	0	0	0	0	0	1	5	43	0	1	0	0	0	0	1	1	0	1	0	0	1	0		43	43		43	2	1	1	0	1	0	0	15	1	0	0	0	0	1	0	0
1874	0	0	0	0	0	0	0	0	0	0	0	1	3	43	1	0	0	0	1	0	0	0	0	1	1	0	0	0						2	0	0	0	0	0	1
1045	0	0	0	0	0	0	0	0	0	0	0	1	2	43	1	0	0	1	0	0	0	0	0	1	1	0	1	0					40	2	1	0	0	0	0	0	40	0	0	1	0	0	0	0	0
251	0	0	0	0	0	0	0	0	0	0	0	1	8	43	1	1	0	1	0	0	1	0	0	0	1	0	0	0		40				3	1	0	0	0	0	0	15	1	0	1	0	0	0	0	0
901	0	0	0	0	0	0	0	0	0	0	0	1	2	43	0	0	0	1	0	0	0	1	0	0	0	0	0	0			35			2	1	1	0	0	0	0	40	0	0	1	0	0	0	0	1
1050	0	0	0	0	0	0	0	0	0	0	0	1	7	43	0	1	0	0	0	0	0	0	0	1	1	0	0	0						3	1	0	0	0	0	0	20	1	0	0	0	0	0	0	0
768	0	0	0	0	0	0	0	0	0	0	0	1	8	43	1	1	0	1	0	0	0	1	0	0	0	0	0	0			40			1	1	0	0	0	0	0	19	1	0	1	0	0	0	0	0
824	0	0	0	0	0	0	0	0	0	0	0	1	4	43	1	0	1	1	0	1	1	1	1	1	1	1	0	0	28	23	23	23		3	1	0	0	0	0	0	23	0	0	1	0	1	0	0	0
1301	0	0	0	0	0	0	0	0	0	0	0	1	2	43	0	1	0	0	0	0	1	0	0	0	0	0	0	0		40				3	1	1	0	1	0	0	13	1	0	0	0	0	1	0	0
1847	0	0	0	0	0	0	0	0	0	0	0	1	8	43	0	1	0	0	0	0	0	0	0	1	0	0	0	0						3	1	0	0	0	0	0	16	1	0	0	0	0	0	0	0
1980	0	0	0	0	0	0	0	0	0	0	0	1	1	43	0	1	0	0	0	0	0	0	0	0	0	0	0	1						3	1	0	0	0	0	0	20	1	0	0	0	0	0	0	0
1417	0	0	0	0	0	0	0	0	0	0	0	1	7	43	0	1	0	1	0	0	0	0	0	0	0	0	0	1						3	1	1	0	1	0	0	14	1	0	1	0	0	1	0	1
157	0	0	0	0	0	0	0	0	0	0	0	1	7	43	0	0	1	0	0	0	0	0	0	1	1	0	1	0					43	3	1	1	0	0	0	0	18	0	1	0	0	0	0	1	0
1010	0	0	0	0	0	0	0	0	0	0	0	1	3	43	0	1	0	0	0	0	0	0	0	1	0	0	0	0						3	1	0	0	0	0	0	19	1	0	1	0	0	0	0	0
1232	0	0	0	1	0	0	0	0	0	0	0	0	1	43	1	1	0	1	0	0	0	0	0	0	0	0	1	0					35	3	1	0	0	0	0	0	27	1	0	1	0	0	0	0	0
543	0	0	0	0	1	0	0	0	0	0	0	0	3	43	1	1	0	0	0	0	0	0	0	1	0	0	1	0					43	2	1	0	0	0	0	0	20	1	0	0	0	0	0	0	0
658	0	0	0	0	0	0	0	0	0	0	0	1	5	43	1	1	0	0	0	0	0	0	0	1	0	0	1	0					40	2	0	0	0	0	0	1
45	0	0	0	0	0	0	0	0	0	0	0	1	2	43	1	1	0	1	0	1	1	1	0	0	0	0	0	0	40	35	35			2	1	0	0	0	0	0	15	1	0	0	0	0	0	0	0
1728	0	0	0	0	0	0	0	0	0	0	0	1	2	43	1	1	0	0	0	1	1	0	0	0	0	1	0	0	40	40		40		2	1	1	0	0	0	0	16	1	0	0	0	0	1	0	0
1612	0	0	0	0	0	1	0	0	0	0	0	0	2	43	0	1	1	1	0	0	0	1	1	1	1	0	1	0			30		25	2	1	0	0	0	0	0	39	1	0	0	0	0	0	0	0
1167	0	0	0	0	0	0	0	0	0	0	0	1	1	43	0	1	0	0	0	0	0	0	0	0	0	0	0	1						3	1	0	0	0	0	0	20	0	0	0	0	0	0	0	0
982	0	0	0	0	0	0	0	0	0	0	0	1	2	43	1	1	0	0	0	0	0	0	0	1	0	0	0	0						2	1	0	0	0	0	0	20	1	0	0	0	0	0	0	0
1646	0	0	0	0	0	0	0	0	0	0	0	1	3	43	1	0	1	0	0	0	0	0	0	1	0	0	0	0						3	1	0	0	0	0	0	11	0	0	0	0	1	0	0	0
549	0	0	0	0	0	0	0	0	0	0	0	1	1	43	1	0	0	0	1	1	0	0	0	1	0	0	1	0	40				40	2	0	0	0	0	0	1
225	0	0	0	0	0	0	0	0	0	0	0	1	2	43	0	1	0	0	0	1	0	0	0	1	1	0	0	0	39					3	1	0	0	0	0	0	36	0	0	0	0	0	0	0	0
135	0	0	0	1	0	0	0	0	0	0	0	0	1	43	1	0	0	0	1	0	0	0	0	0	0	0	0	1						3	0	0	0	0	0	1
143	0	0	0	0	0	0	0	0	0	0	0	1	5	43	1	1	0	1	0	0	0	0	0	0	0	0	1	0					30	3	1	0	0	0	0	0	15	1	0	1	0	0	0	0	0
159	0	0	0	0	0	0	0	0	0	0	0	1	8	43	1	1	0	1	0	0	0	0	0	0	0	0	0	1						3	1	1	0	0	0	0	15	1	0	1	0	0	1	0	1
271	0	0	0	0	0	0	0	0	0	0	0	1	1	43	1	0	0	0	1	0	0	0	0	0	0	0	0	1						3	0	0	0	0	0	1
358	0	0	0	0	0	0	0	1	0	0	0	0	2	43	1	1	0	0	0	0	0	0	1	0	0	0	0	0						3	1	0	0	0	0	0	15	1	0	0	0	0	0	0	0
387	0	0	0	0	0	0	0	0	0	0	0	1	4	43	1	1	0	0	0	0	0	0	0	1	0	0	0	0						3	1	0	0	0	0	0	13	1	0	0	0	0	0	0	0
454	0	0	0	0	0	0	0	0	0	0	0	1	8	43	1	1	0	0	0	0	0	0	0	0	1	0	0	0						2	1	0	0	0	0	0	16	1	0	0	0	0	0	0	0
641	0	0	0	0	0	0	0	0	0	0	0	1	5	43	1	0	0	0	1	0	0	1	0	0	0	0	0	0			40			3	0	0	0	0	0	1
1029	0	0	0	0	0	0	0	0	0	0	0	1	5	43	1	0	0	0	1	0	0	0	0	0	0	0	0	1						3	0	0	0	0	0	1
1093	0	0	0	0	0	1	0	0	0	0	0	0	5	43	1	0	0	0	1	0	0	0	0	0	0	0	0	1						1	0	0	0	0	0	1
1120	0	0	0	0	0	0	0	0	0	0	0	1	8	43	1	0	0	1	0	0	0	0	0	1	0	0	0	0						3	1	0	0	0	0	0	13	0	0	1	0	0	0	0	0
1126	0	0	0	0	0	0	0	0	0	0	0	1	4	43	1	0	0	0	1	0	0	0	0	0	0	0	0	1						3	0	0	0	0	0	1
1237	0	0	0	0	0	0	0	0	0	0	0	1	4	43	1	0	0	1	0	0	0	0	0	1	1	0	0	0						3	1	0	0	0	0	0	19	0	0	0	0	0	0	0	0
1751	0	0	0	0	0	0	0	0	0	0	0	1	8	43	1	1	0	0	0	0	0	0	0	1	1	0	0	0						3	1	0	0	0	0	0	18	1	0	0	0	0	0	0	0
1814	0	0	0	0	0	0	0	0	0	0	0	1	2	43	1	1	0	1	0	0	0	0	0	0	0	0	0	1						3	1	0	0	0	0	0	15	1	0	0	0	0	0	0	0
523	0	0	0	0	0	0	0	0	0	0	0	1	3	43	1	1	0	0	0	1	0	0	0	0	0	0	0	0	42					2	1	0	0	0	0	0	12	1	0	0	0	0	0	0	0
590	0	0	0	0	0	0	0	0	0	0	0	1	5	43	1	0	0	0	1	0	1	0	0	1	1	0	0	0		40				2	0	0	0	0	0	1
738	0	0	0	0	0	0	0	0	0	0	0	1	1	43	1	0	0	0	1	0	0	0	0	0	0	0	0	1						3	0	0	0	0	0	1
739	0	0	0	0	0	0	0	0	0	0	0	1	3	43	1	0	0	0	1	0	0	0	0	0	0	0	0	1						2	0	0	0	0	0	1
879	0	0	0	0	0	0	0	1	0	0	0	0	3	43	1	1	0	1	0	1	0	0	0	0	0	0	0	0	40					1	1	0	0	0	0	0	28	1	0	1	0	0	0	0	0
899	0	0	0	0	0	0	0	0	0	0	0	1	2	43	1	1	0	0	0	1	0	0	0	1	0	0	0	0	42					2	1	0	0	0	0	0	12	1	0	0	0	0	0	0	0
946	0	0	0	0	0	0	0	0	0	0	0	1	1	43	1	1	0	0	0	0	0	0	0	1	0	0	0	0						3	1	1	0	0	0	0	20	1	0	0	0	0	1	0	0
965	0	0	0	0	0	0	0	0	0	0	0	1	1	43	1	1	0	1	0	1	0	0	0	1	1	0	1	0	43				43	2	0	0	0	1	0	0		0	0	0	0	0	0	0	0
1206	0	0	0	0	0	0	0	0	0	0	0	1	1	43	1	0	0	1	0	1	1	0	0	0	0	0	0	0	41	41				1	1	0	0	0	0	0	4	0	0	1	0	1	0	0	0
1423	0	0	0	0	0	0	0	0	0	0	0	1	4	43	1	1	0	0	0	1	0	0	0	0	0	0	0	0	13					3	1	1	1	1	0	0	15	1	0	0	0	0	1	0	0
1548	0	0	0	0	0	0	0	0	0	0	0	1	1	43	1	0	0	0	1	0	0	0	0	0	0	0	0	1						3	0	0	0	0	1	0
1581	0	0	0	0	0	0	0	0	0	0	0	1	3	43	1	0	0	0	1	0	0	0	0	0	0	0	0	1						2	1	0	0	0	0	0	35	0	0	0	0	0	0	0	0
1869	0	0	0	0	0	0	0	0	0	0	0	1	2	43	1	0	0	0	1	0	0	0	0	0	0	0	0	1						3	0	0	0	0	1	0
1931	0	0	0	0	0	0	0	0	0	0	0	1	4	43	1	1	0	0	0	1	0	0	0	0	0	0	1	0	42				40	1	1	0	0	0	0	0	13	0	0	0	0	1	0	0	0
1941	0	0	0	0	0	0	0	0	0	0	0	1	4	43	1	0	0	0	1	0	0	0	0	0	0	0	0	1						3	0	0	0	0	0	1
1151	0	0	0	0	0	0	0	0	0	0	0	1	4	43	1	1	0	0	0	0	0	0	0	0	0	0	0	1						3	1	0	0	0	0	0	18	1	0	0	0	0	0	0	0
188	0	0	0	0	0	0	0	0	0	0	0	1	2	43	0	0	0	1	0	0	0	0	0	1	0	0	0	0						3	1	1	1	1	1	0	10	0	0	0	0	0	0	0	0
1292	0	0	0	0	0	0	0	0	0	0	0	1	2	43	0	1	0	0	0	1	0	0	0	1	0	1	1	0	42			42	42	1	1	1	0	1	0	0	9	1	0	0	0	0	1	0	0
1431	0	0	0	0	0	0	0	0	0	0	1	0	8	43	0	1	0	0	0	0	1	0	0	0	0	1	0	0		42		42		2	1	1	1	0	0	0	15	1	0	0	0	0	1	0	0
1530	0	0	0	0	0	0	0	0	0	0	0	1	3	43	0	1	0	1	0	0	0	0	0	0	0	0	0	1						3	0	0	0	1	0	0		0	0	0	0	0	0	0	0
1599	0	0	0	0	0	0	0	0	0	0	0	1	2	43	0	1	0	0	0	0	0	0	0	0	0	0	0	1						3	1	0	0	1	0	0	16	1	0	0	0	0	0	0	0
1683	0	0	0	0	0	0	0	0	0	0	0	1	2	43	0	1	0	0	0	0	0	0	0	1	1	0	0	0						3	1	0	0	1	0	0	8	1	0	0	0	0	0	0	0
1687	0	0	0	0	0	0	0	0	0	0	0	1	2	43	0	0	0	0	1	0	0	0	0	1	0	0	0	0						2	0	0	0	0	0	1
1884	0	0	0	0	0	0	0	0	0	0	0	1	8	43	0	0	0	0	1	0	0	1	0	1	1	0	0	0			30			3	0	0	0	0	0	1
1968	0	0	0	0	0	0	0	0	0	0	0	1	4	43	0	0	0	0	1	0	0	0	0	0	0	0	0	1						3	0	0	0	0	0	1
1977	0	0	0	0	0	0	0	0	0	0	0	1	4	43	0	0	0	1	0	0	0	0	0	0	0	0	0	1						2	1	0	0	0	0	0	25	0	0	1	0	0	0	0	0
201	0	0	0	0	0	0	0	0	0	0	0	1	7	43	0	1	0	0	0	1	0	0	0	1	0	0	0	0	42					2	0	0	0	1	0	0		0	0	0	0	0	0	0	0
275	0	0	0	0	0	0	0	0	0	0	0	1	8	43	0	0	0	0	1	0	0	0	0	1	0	0	0	0						3	0	0	0	0	0	1
278	0	0	0	0	0	0	0	0	0	0	0	1	7	43	0	1	0	0	0	0	0	0	0	1	0	0	0	0						3	1	0	0	1	0	0	13	1	0	0	0	0	0	0	0
421	0	0	0	0	1	0	0	0	0	0	0	0	7	43	0	0	0	0	1	0	0	0	0	0	0	0	0	1						3	0	0	0	0	0	1
569	0	0	0	0	0	0	0	0	0	0	0	1	7	43	0	1	0	1	0	0	1	0	0	1	1	0	0	0		43				2	1	0	0	0	0	0	17	1	0	0	0	0	0	0	0
645	0	0	0	0	0	0	0	0	0	0	0	1	5	43	0	1	0	0	0	1	0	0	0	0	0	0	0	0	43					2	1	0	0	0	0	0	15	1	0	0	0	0	0	0	0
667	0	0	0	0	0	0	0	0	0	0	0	1	7	43	0	1	0	1	0	0	0	0	0	1	0	0	1	0					40	2	1	0	0	1	0	0	17	1	0	0	0	0	0	0	0
713	0	0	0	0	0	0	0	0	0	0	0	1	2	43	0	0	0	0	1	0	1	1	0	0	0	0	0	0		42	41			2	0	0	0	0	0	1
757	0	0	0	0	0	0	0	0	0	0	0	1	5	43	0	1	0	0	0	0	1	0	0	0	0	0	0	0		43				2	0	0	0	1	0	0		0	0	0	0	0	0	0	0
812	0	0	0	0	0	0	0	0	0	0	0	1	7	43	0	0	0	0	1	1	1	0	0	1	0	1	0	0	42	42		42		2	0	0	0	0	0	1
1069	0	0	0	0	0	0	0	0	0	0	0	1	7	43	0	0	0	0	1	0	0	0	0	1	0	0	0	0						2	0	0	0	0	0	1
1107	0	0	0	0	0	0	0	0	0	0	0	1	7	43	0	1	0	0	0	1	1	0	0	0	0	0	0	0	42	10				2	1	1	1	0	0	0	10	1	0	0	0	0	1	0	0
1172	0	0	0	0	0	0	0	0	0	0	0	1	7	43	0	1	0	0	0	0	0	0	0	0	0	0	0	1						3	1	0	0	0	0	0	12	1	0	0	0	0	0	0	0
1222	0	0	0	0	0	0	0	0	0	0	0	1	7	43	0	0	0	0	1	0	0	1	0	1	0	0	0	0			40			2	0	0	0	0	0	1
1233	0	0	0	0	0	0	0	0	0	0	0	1	7	43	0	1	0	1	0	1	0	0	0	0	0	0	0	0	40					1	1	0	0	0	0	0	12	0	0	1	0	0	0	0	0
1238	0	0	0	0	0	0	0	0	0	0	0	1	2	43	0	0	0	0	1	0	0	0	0	1	0	0	1	0					42	2	0	0	0	0	0	1
1251	0	0	0	0	0	0	0	1	0	0	0	0	4	43	0	0	0	0	1	0	0	0	0	1	1	0	0	0						3	0	0	0	0	0	1
1319	0	0	0	0	0	1	0	0	0	0	0	0	7	43	0	1	0	1	0	0	0	0	0	0	1	0	0	0						3	1	1	0	0	0	0	9	0	0	1	0	0	0	0	1
1385	0	0	0	0	0	0	0	0	0	0	0	1	8	43	0	0	0	0	1	0	1	1	1	1	1	0	0	0		40	40			2	0	0	0	0	0	1
1459	0	0	0	0	0	0	0	0	0	0	0	1	7	43	0	0	0	0	1	0	0	0	0	0	0	0	0	1						3	0	0	0	0	0	1
1729	0	0	0	0	0	0	0	0	0	0	0	1	2	43	0	1	0	1	0	0	0	0	0	0	0	0	0	1						3	1	0	0	1	0	0	16	1	0	1	0	0	0	0	0
1755	0	0	0	0	0	0	0	0	0	0	0	1	7	43	0	1	0	0	0	0	0	0	0	0	0	0	0	1						3	0	1	0	0	0	0		0	0	0	0	0	1	0	0
1893	0	0	0	0	0	0	0	0	0	0	0	1	7	43	0	1	0	0	0	0	0	0	0	1	1	0	0	0						3	1	0	0	1	1	0	13	0	0	0	0	0	0	0	0
1918	0	0	0	0	0	0	0	0	0	0	0	1	7	43	0	0	0	0	1	0	0	0	0	1	0	0	0	0						3	0	0	0	0	0	1
1964	0	0	0	0	0	0	0	0	0	0	0	1	7	43	0	0	0	0	1	0	0	0	0	0	0	0	0	1						3	1	1	1	1	1	0	16	0	0	0	0	0	0	0	0
1978	0	0	0	0	0	0	0	1	0	0	0	0	4	43	0	1	0	0	0	0	0	0	0	1	0	0	0	0						3	1	1	0	1	0	0	14	1	0	0	0	0	1	0	0
260	0	0	0	0	0	0	0	0	0	0	0	1	7	43	0	0	0	1	0	0	0	0	0	0	0	0	0	1						3	1	0	0	1	0	0	14	0	0	1	0	0	0	0	0
890	0	0	0	0	0	0	0	0	0	0	0	1	2	43	0	0	0	0	1	0	0	0	0	0	0	0	0	1						3	0	0	0	0	0	1
961	0	0	0	0	0	0	0	0	0	0	0	1	7	43	0	1	0	0	0	0	1	0	0	0	0	0	0	0		42				2	1	1	0	1	0	0	18	1	0	0	0	0	1	0	0
1522	0	0	0	0	0	0	0	0	0	0	0	1	2	43	0	1	1	1	0	1	1	0	0	0	0	1	0	0	7	40		40		2	1	0	0	0	0	0	10	1	1	1	0	0	0	0	0
679	0	0	0	0	0	0	0	0	0	0	0	1	2	43	0	1	0	0	0	0	1	1	0	1	1	0	0	0		40	42			2	1	1	0	0	0	0	23	1	0	0	0	0	1	0	0
1640	0	0	0	0	0	0	0	0	0	0	0	1	8	43	0	1	0	1	0	0	0	1	0	1	1	0	1	0			40		40	2	1	0	0	0	0	0	10	1	0	1	0	0	0	0	0
282	0	0	0	0	0	0	0	0	0	0	0	1	5	44	1	0	0	0	1	1	1	0	0	0	0	0	1	0	44	44			44	1	0	0	0	0	0	1
610	0	0	0	0	0	0	0	0	0	0	0	1	2	44	1	1	0	1	0	0	1	0	0	1	0	0	0	0		44				1	1	0	0	0	0	0	16	1	0	1	0	0	0	0	0
1908	0	0	0	0	0	0	0	0	0	0	0	1	2	44	1	1	0	1	0	1	0	1	1	1	1	0	0	0	40		40			3	0	0	0	1	0	0		0	0	0	0	0	0	0	0
148	0	0	0	0	0	0	0	0	0	0	0	1	1	44	1	1	0	0	0	1	0	1	1	1	0	0	0	0	30		32			2	1	1	0	0	0	0	40	1	0	0	0	0	1	0	0
570	0	0	0	0	1	0	0	0	0	0	0	0	1	44	1	1	0	0	0	1	0	0	0	0	0	0	0	0	40					1	0	0	0	0	0	1
1628	0	0	0	0	0	0	0	0	0	0	0	1	7	44	0	0	1	0	0	1	0	0	0	0	0	0	0	0	43					1	0	0	0	0	0	1
1686	0	0	0	0	0	0	0	0	0	0	0	1	2	44	0	1	0	0	0	0	0	1	0	1	0	0	0	0			40			3	1	0	0	1	0	0	14	1	0	0	0	0	0	0	0
623	0	0	0	0	0	0	0	0	0	0	0	1	4	44	1	1	0	1	0	1	0	0	1	1	0	0	0	0	40					1	1	0	0	1	0	0	19	1	0	0	0	0	0	0	0
1207	0	0	0	0	0	0	0	0	0	0	0	1	1	44	1	1	0	0	0	1	0	0	0	0	0	0	0	0	43					3	0	0	0	0	0	1
642	0	0	0	0	0	1	0	0	0	0	0	0	4	44	1	1	0	0	0	0	0	0	0	1	0	0	0	0						3	0	1	0	0	0	0		0	0	0	0	0	1	0	0
833	0	0	0	0	0	0	0	0	0	0	0	1	3	44	1	0	0	1	0	1	0	1	0	0	0	0	0	0	38		35			1	1	0	0	0	0	0	38	0	0	1	1	0	0	0	0
1195	0	0	0	0	0	0	0	0	0	0	0	1	3	44	1	0	0	0	1	1	1	0	0	0	0	0	0	0	40	40				1	1	0	0	0	0	0	43	0	0	0	1	0	0	0	0
1633	0	0	0	0	0	0	0	0	0	0	0	1	5	44	1	1	0	1	0	1	1	0	0	0	0	1	0	0	40	40		40		1	1	0	0	1	0	0	10	1	0	1	0	0	0	0	0
1287	0	0	0	0	0	0	0	0	0	0	0	1	2	44	0	0	0	0	1	1	1	0	0	1	1	1	0	0	40	40		40		1	1	0	0	0	0	0	42	0	0	0	1	0	0	0	0
810	0	0	0	0	0	0	0	0	0	0	0	1	7	44	0	1	0	0	0	0	0	1	0	1	0	0	0	0			40			2	1	1	0	0	0	0	13	1	0	0	0	0	1	0	0
687	0	0	0	0	0	0	0	0	0	0	0	1	2	44	1	0	1	0	0	0	1	0	0	0	0	0	0	0		6				2	0	0	0	0	0	1
23	0	0	0	0	0	0	0	0	0	0	0	1	5	44	1	1	0	0	0	0	1	0	0	0	0	0	0	0		40				1	1	0	0	0	0	0	35	1	0	0	0	0	0	0	0
1162	0	0	0	0	0	0	0	0	0	0	0	1	4	44	1	0	1	1	0	1	1	0	1	1	1	0	1	0	6	6			6	1	1	0	0	0	0	0	6	0	1	1	0	0	0	0	0
1838	0	0	0	0	0	0	0	0	0	0	0	1	2	44	1	0	0	0	1	1	0	0	0	0	0	0	0	0	44					3	0	0	0	0	1	0
600	0	0	0	0	0	0	0	0	0	0	0	1	7	44	0	0	0	0	1	0	0	0	0	0	0	0	0	1						2	0	0	0	0	0	1
521	0	0	0	0	0	0	0	0	0	0	0	1	4	44	1	1	0	0	0	0	0	1	0	1	0	1	0	0			25	30		2	1	0	0	0	0	0	22	1	0	0	0	0	0	0	0
57	0	0	0	0	0	0	0	0	0	0	0	1	5	44	1	0	1	1	0	1	0	0	0	0	0	0	0	0	38					1	1	0	0	0	0	0	28	0	0	1	1	0	0	0	0
1616	0	0	0	0	0	0	0	0	0	0	0	1	8	44	1	1	1	0	0	1	1	1	0	1	1	1	1	0	40	40	40	40	40	1	1	0	0	0	0	0	21	0	0	0	0	1	0	0	0
265	0	0	0	0	0	0	0	0	0	0	0	1	1	44	1	0	0	0	1	1	1	1	1	1	1	1	1	0	42	43	43	43	42	1	1	1	1	1	1	0	15	0	0	0	1	0	0	0	0
1293	0	0	0	0	0	0	0	0	0	0	0	1	5	44	1	1	0	1	0	0	0	0	0	1	0	0	1	0					40	2	1	0	0	0	0	0	35	1	0	0	0	0	0	0	0
1018	0	0	0	0	0	0	0	0	0	0	0	1	7	44	0	0	0	0	1	1	0	0	0	0	0	0	1	0	38				40	1	0	0	0	0	1	0
336	0	0	0	0	0	1	0	0	0	0	0	0	5	44	0	1	0	0	0	0	0	0	0	1	0	0	1	0					44	3	1	1	0	0	0	0	18	1	0	0	0	0	0	0	0
1474	0	0	0	0	0	0	0	0	0	0	1	0	1	44	1	1	0	0	0	0	0	0	0	1	0	0	0	0						3	1	1	0	0	0	0	16	1	0	0	0	0	1	0	0
115	0	0	0	0	0	0	0	0	0	0	0	1	2	44	0	1	0	1	0	0	0	0	0	1	0	0	0	0						3	1	0	0	0	0	0	22	1	0	0	0	0	0	0	0
441	0	0	0	0	0	0	0	0	0	0	0	1	4	44	0	1	0	1	0	0	0	0	0	1	0	1	1	0				44	44	2	1	1	0	0	0	0	14	1	0	1	0	0	1	0	1
280	0	0	0	0	0	0	0	0	0	0	0	1	2	44	0	1	0	0	0	0	0	0	0	0	0	0	0	1						2	1	0	0	0	0	0	30	1	0	0	0	0	0	0	0
883	0	0	0	0	0	0	0	0	0	0	0	1	8	44	0	1	0	0	0	0	0	1	1	1	1	0	1	0			40		40	3	0	0	0	0	0	1
392	0	0	0	0	0	0	0	0	0	0	0	1	8	44	1	1	0	0	0	1	1	1	0	1	1	0	0	0	40	40	40			1	0	0	0	0	0	1
1086	0	0	0	0	0	0	0	0	0	0	0	1	4	44	1	0	0	0	1	0	0	0	0	0	0	0	0	1						1	0	0	0	0	0	1
155	0	0	0	0	0	0	0	0	0	0	0	1	2	44	1	0	0	0	1	0	0	0	0	1	0	0	0	0						3	0	0	0	0	0	1
1451	0	0	0	0	0	0	0	0	0	0	0	1	3	44	1	1	0	0	0	0	1	0	0	1	0	0	0	0		30				3	1	0	0	0	0	0	30	1	0	0	0	0	0	0	0
1054	0	0	0	0	0	0	0	1	0	0	0	0	4	44	0	0	0	1	0	0	0	0	0	0	0	0	0	1						3	1	0	0	0	0	0	18	1	0	0	0	0	0	0	0
469	0	0	0	0	0	0	0	0	0	0	0	1	5	44	0	1	0	1	0	0	0	0	0	1	0	0	0	0						3	1	1	1	1	0	0	10	1	0	1	0	0	0	0	0
748	0	0	0	0	0	0	0	0	0	0	0	1	5	44	1	1	0	1	0	1	0	0	0	1	1	0	0	0	42					2	1	0	0	0	0	0	12	1	0	1	0	0	0	0	0
96	0	0	0	0	0	0	0	0	0	0	0	1	2	44	1	1	0	1	0	1	1	0	0	1	0	1	1	0	42	42		42	42	2	1	0	0	0	0	0	10	1	0	1	0	0	0	0	0
966	0	0	0	0	0	0	0	0	0	0	0	1	3	44	1	1	0	1	0	0	1	0	0	0	1	0	1	0		40			40	2	1	0	1	1	0	0	14	1	0	0	0	0	0	0	0
536	0	0	0	0	0	0	0	0	0	0	0	1	2	44	0	1	0	1	0	0	0	0	0	0	0	0	0	1						3	0	0	0	0	1	0
1959	0	0	0	0	0	0	0	0	0	0	0	1	2	44	0	1	0	0	0	0	0	0	0	0	0	0	1	0					20	2	1	0	0	0	0	0	28	1	0	0	0	0	0	0	0
1971	0	0	0	0	0	0	0	0	0	0	0	1	2	44	0	1	0	0	0	0	1	0	0	0	0	0	0	0		44				2	1	0	0	0	0	0	17	1	0	0	0	0	0	0	0
68	0	0	0	0	0	0	0	0	0	0	0	1	4	44	0	1	0	0	0	0	0	1	0	0	0	0	0	0			35			3	1	0	0	0	0	0	30	0	0	0	0	0	0	0	0
538	0	0	0	0	0	0	0	0	0	0	0	1	7	44	0	1	0	1	0	0	0	1	0	0	1	0	0	0			40			3	0	0	0	0	0	1
721	0	0	0	0	0	0	0	0	0	0	0	1	4	44	0	0	0	0	1	1	1	0	0	1	0	0	0	0	40	40				2	1	0	0	1	0	0	21	0	0	0	0	0	0	0	0
1266	0	0	0	0	0	0	0	0	0	0	0	1	2	44	0	0	0	0	1	0	0	0	0	1	1	0	0	0						2	1	0	0	0	0	0	38	1	0	0	0	0	0	0	0
1049	0	0	0	0	0	0	0	0	0	0	0	1	8	44	0	1	0	0	0	0	0	0	0	1	0	0	0	0						3	1	0	0	1	0	0	14	0	0	0	0	0	0	0	0
160	0	0	0	0	0	0	0	0	0	0	0	1	5	44	1	0	0	0	1	0	0	0	0	0	0	0	0	1						3	0	0	0	0	0	1
216	0	0	0	0	0	0	0	0	0	0	0	1	1	44	1	0	0	0	1	0	0	0	0	0	0	0	0	1						2	0	0	0	0	0	1
279	0	0	0	0	0	0	0	0	0	0	0	1	2	44	1	1	0	1	0	0	0	0	0	0	0	0	0	1						3	1	0	0	0	0	0	24	0	0	1	0	0	0	0	0
477	0	0	0	0	0	0	0	0	0	0	0	1	2	44	1	0	0	0	1	0	1	0	0	0	0	0	0	0		43				2	0	0	0	0	0	1
954	0	0	0	1	0	0	0	0	0	0	0	0	4	44	1	0	0	0	1	0	0	0	0	1	0	0	0	0						3	0	0	0	0	0	1
1276	0	0	0	0	0	0	0	0	0	0	0	1	1	44	1	1	0	0	0	1	1	0	0	1	1	0	1	0	40	40			40	2	1	0	0	0	0	0	16	1	0	0	0	0	0	0	0
1289	0	0	0	0	0	0	0	0	0	0	0	1	3	44	1	0	0	0	1	0	0	0	0	0	0	0	0	1						3	0	0	0	0	0	1
1372	0	0	0	0	0	0	0	0	0	0	0	1	2	44	1	1	0	0	0	0	0	0	0	0	0	0	0	1						3	1	0	0	1	0	0	13	1	0	1	0	0	0	0	0
1389	0	0	0	0	0	1	0	0	0	0	0	0	4	44	1	0	0	0	1	0	0	0	0	0	0	0	0	1						3	0	0	0	0	0	1
1428	0	0	0	0	0	0	0	0	0	0	0	1	8	44	1	0	0	0	1	1	0	0	0	0	0	0	0	0	40					3	0	0	0	0	0	1
1463	0	0	0	1	0	0	0	0	0	0	0	0	3	44	1	1	0	1	0	1	0	1	0	1	0	0	0	0	40		40			2	1	0	0	0	0	0	15	1	0	0	0	0	0	0	0
95	0	0	0	0	0	0	0	0	0	0	0	1	1	44	1	0	0	1	0	0	0	0	0	0	0	0	0	1						3	0	0	0	0	0	1
156	0	0	0	0	0	0	0	0	0	0	0	1	1	44	1	1	0	1	0	1	0	1	0	0	0	0	0	0	40		40			2	1	0	0	0	0	0	15	1	0	0	0	0	0	0	0
167	0	0	0	0	0	0	0	0	0	0	0	1	8	44	1	0	0	1	0	0	0	1	0	1	1	0	0	0			43			2	1	0	0	0	0	0	30	0	0	1	0	0	0	0	0
240	0	0	0	0	0	0	0	0	0	0	0	1	5	44	1	0	0	0	1	0	0	0	0	0	0	0	0	1						3	0	0	0	0	0	1
509	0	0	0	0	0	1	0	0	0	0	0	0	2	44	1	0	0	0	1	0	0	0	0	0	0	0	0	1						3	0	0	0	0	0	1
595	0	0	0	0	0	0	0	0	0	0	0	1	5	44	1	0	1	0	0	0	0	1	0	0	0	0	0	0			43			2	1	0	0	0	0	0	15	0	1	0	0	0	0	0	0
603	0	0	0	0	0	0	0	0	0	0	0	1	8	44	1	1	0	0	0	0	0	0	0	0	0	0	0	1						1	1	0	0	0	0	0	14	1	0	0	0	0	0	0	0
677	0	0	0	0	0	0	0	0	0	0	0	1	8	44	1	1	0	1	0	0	0	0	0	0	0	0	0	1						3	1	0	0	0	0	0	23	1	0	1	0	0	0	0	0
708	0	0	0	0	0	0	0	0	0	0	0	1	2	44	1	0	1	0	0	0	0	0	0	0	0	0	0	1						3	1	0	0	0	0	0	22	0	1	0	0	0	0	0	0
773	0	0	0	0	0	0	0	0	0	0	0	1	5	44	1	0	0	0	1	1	0	0	0	0	0	0	1	0	44				44	2	0	0	0	0	0	1
803	0	0	0	1	0	0	0	0	0	0	0	0	1	44	1	1	1	1	0	1	1	1	0	1	0	0	0	0	40	40	40			1	1	0	0	0	0	0	13	0	0	0	0	1	0	0	0
848	0	0	0	0	0	0	0	0	0	0	0	1	2	44	1	1	0	1	0	0	0	0	0	1	0	0	0	0						3	1	0	0	0	0	0	18	1	0	0	0	0	0	0	0
1007	0	0	0	0	0	1	0	0	0	0	0	0	4	44	1	1	0	1	0	0	0	0	0	0	1	0	0	0						3	1	0	1	0	0	0	17	1	0	1	0	0	0	0	0
1071	0	0	0	0	0	0	0	0	0	0	0	1	3	44	1	0	1	1	0	1	1	1	1	1	0	0	1	0	40	40	40		40	2	1	0	0	0	0	0	6	0	1	0	0	0	0	0	0
1097	0	0	0	0	0	0	0	0	0	0	0	1	2	44	1	0	1	0	0	0	1	0	0	0	0	0	0	0		40				3	1	1	0	0	0	0	15	0	1	0	0	0	0	1	0
1359	0	0	0	0	0	0	0	0	0	0	0	1	2	44	1	1	0	1	0	1	1	1	0	1	1	1	0	0	43	43	43	43		1	1	0	0	1	0	0	14	1	0	1	0	0	0	0	0
1544	0	0	0	0	0	0	0	0	0	0	0	1	3	44	1	1	0	0	0	0	0	0	0	1	0	0	1	0					37	2	1	1	1	0	0	0	25	1	0	0	0	0	1	0	0
1593	0	0	0	0	0	0	0	0	0	0	0	1	2	44	1	0	1	0	0	1	0	0	0	1	1	0	0	0	43					2	0	0	0	0	0	1
1747	0	0	0	0	0	0	0	0	0	0	0	1	4	44	1	0	0	1	0	0	0	0	1	0	0	0	0	0						2	0	0	0	0	0	1
1816	0	0	0	0	0	0	0	0	0	0	0	1	2	44	1	1	0	1	0	0	0	0	0	1	0	0	1	0					40	2	1	0	0	0	0	0	15	1	0	0	0	0	0	0	0
326	0	0	0	0	0	0	0	0	0	0	0	1	4	44	1	1	0	0	0	0	0	0	0	0	0	0	0	1						3	0	0	0	0	1	0
420	0	0	0	0	0	0	0	0	0	0	0	1	3	44	1	1	0	0	0	1	0	0	0	0	0	0	0	0	44					2	0	0	0	1	0	0		0	0	0	0	0	0	0	0
1252	0	0	0	0	0	0	0	0	0	0	0	1	2	44	1	1	1	1	0	1	1	1	0	0	0	0	0	0	44	44	44			1	1	0	0	0	0	0	16	0	0	0	0	1	0	0	0
1465	0	0	0	0	0	1	0	0	0	0	0	0	2	44	1	1	0	1	0	0	1	0	1	0	0	0	0	0		20				3	1	0	0	0	0	0	25	1	0	1	0	0	0	0	0
1782	0	0	0	0	0	0	0	0	0	0	0	1	5	44	1	0	0	0	1	0	0	0	0	0	0	0	0	1						3	0	0	0	0	0	1
1123	0	0	0	0	0	0	0	0	0	0	0	1	2	44	1	0	0	0	1	1	1	1	0	0	1	0	0	0	42	42	42			2	0	0	0	0	0	1
1699	0	0	0	0	0	0	0	0	0	0	0	1	4	44	1	0	0	0	1	0	0	0	0	0	0	0	0	1						3	0	0	0	0	0	1
1890	0	0	0	0	0	0	0	0	0	0	0	1	3	44	1	1	0	0	0	0	0	0	0	0	0	0	0	1						3	1	0	0	0	0	0	16	1	0	1	0	0	0	0	0
13	0	0	0	0	0	0	0	0	0	0	0	1	2	44	0	0	0	0	1	0	0	0	0	1	0	0	0	0						3	0	0	0	0	1	0
414	0	0	0	0	0	0	0	0	0	0	0	1	2	44	0	1	0	0	0	0	0	0	0	1	1	0	0	0						1	1	0	0	0	0	0	10	1	0	0	0	0	0	0	0
429	0	0	0	0	0	1	0	0	0	0	0	0	5	44	0	1	0	0	0	0	0	0	0	1	1	0	0	0						2	1	1	0	0	0	0	8	1	0	0	0	0	1	0	0
815	0	0	0	0	0	0	0	0	0	0	0	1	8	44	0	0	0	0	1	0	0	0	0	0	0	0	0	1						3	0	0	0	0	0	1
876	0	0	0	0	0	0	0	0	0	0	0	1	3	44	0	1	0	1	0	0	1	0	0	0	0	1	0	0		44		44		2	1	0	0	1	0	0	16	1	0	1	0	0	0	0	0
922	0	0	0	0	0	0	0	0	0	0	0	1	2	44	0	1	0	1	0	0	0	0	0	1	0	0	1	0					40	3	1	0	0	1	0	0	8	1	0	1	0	0	0	0	0
1318	0	0	0	0	0	0	0	0	0	0	0	1	8	44	0	1	0	0	0	0	0	0	0	0	0	0	0	1						3	1	1	1	1	0	0	12	1	0	0	0	0	1	0	0
1322	0	0	0	0	0	0	0	0	0	0	0	1	8	44	0	0	1	1	0	0	0	1	0	0	1	0	0	0			16			3	1	0	0	0	0	0	12	0	0	1	0	0	0	0	0
1880	0	0	0	0	0	0	0	0	0	0	0	1	8	44	0	0	0	0	1	0	0	0	0	0	0	0	0	1						3	0	0	0	0	0	1
33	0	0	0	0	0	0	0	1	0	0	0	0	4	44	0	0	0	0	1	1	0	0	0	0	0	0	0	0	43					2	0	0	0	0	0	1
69	0	0	0	0	0	0	0	0	0	0	0	1	5	44	0	1	0	0	0	0	0	0	0	1	0	0	0	0						2	1	0	0	0	0	0	10	0	0	0	0	0	0	0	0
102	0	0	0	0	0	0	0	0	0	0	0	1	2	44	0	0	0	0	1	0	0	0	0	0	0	0	0	1						3	0	0	0	0	0	1
475	0	0	0	0	0	0	0	1	0	0	0	0	4	44	0	1	0	0	0	1	0	0	0	0	0	0	0	0	43					2	1	1	0	0	0	0	44	1	0	0	0	0	0	0	0
718	0	0	0	0	0	0	0	0	0	0	0	1	7	44	0	0	0	0	1	0	0	0	0	0	0	0	0	1						3	0	0	0	0	0	1
892	0	0	0	0	0	0	0	0	0	0	0	1	7	44	0	0	0	0	1	0	0	0	0	0	0	0	0	1						3	0	0	0	0	0	1
1290	0	0	0	0	0	0	0	0	0	0	0	1	7	44	0	0	0	0	1	0	0	0	0	0	0	0	0	1						3	0	0	0	0	0	1
1330	0	0	0	0	0	0	0	0	0	0	0	1	7	44	0	1	0	1	0	0	0	0	0	1	0	0	0	0						3	1	1	1	1	1	0	10	0	0	0	0	0	0	0	0
1416	0	0	0	0	0	0	0	0	0	0	0	1	2	44	0	1	0	1	0	1	1	0	0	1	1	0	0	0	40	40				3	1	0	0	1	0	0	5	1	0	1	0	0	0	0	0
1470	0	0	0	0	0	0	0	0	0	0	0	1	7	44	0	1	0	0	0	0	0	0	0	1	0	0	0	0						2	1	1	0	1	0	0	16	1	0	0	0	0	1	0	0
1547	0	0	0	0	0	0	0	0	0	0	0	1	7	44	0	0	0	0	1	0	0	0	0	0	0	0	0	1						3	0	0	0	0	0	1
1552	0	0	0	0	0	0	0	0	0	0	0	1	2	44	0	1	0	0	0	0	0	0	0	1	0	0	0	0						2	1	1	1	1	0	0	10	1	0	0	0	0	0	0	0
1587	0	0	0	0	0	0	0	0	0	0	0	1	3	44	0	0	0	0	1	0	0	0	0	1	0	0	0	0						3	0	0	0	0	0	1
1663	0	0	0	0	0	0	0	0	0	0	0	1	7	44	0	1	0	0	0	0	0	1	0	0	0	0	0	0			44			3	1	1	0	1	0	0	13	1	0	0	0	0	1	0	0
1695	0	0	0	0	0	0	0	0	0	0	0	1	2	44	0	0	0	1	0	0	0	0	0	0	0	0	1	0					35	3	0	0	0	0	0	1
1708	0	0	0	0	0	0	0	0	0	0	0	1	2	44	0	1	0	1	0	1	1	1	0	1	0	0	0	0	43	43	43			2	0	0	0	1	0	0		0	0	0	0	0	0	0	0
1720	0	0	0	0	0	0	0	0	0	0	0	1	7	44	0	0	0	0	1	0	0	0	0	0	0	0	0	1						3	0	0	0	0	0	1
1722	0	0	0	0	0	0	0	0	0	0	0	1	2	44	0	1	0	0	0	0	0	0	0	1	0	0	0	0						3	1	0	0	1	0	0	15	1	0	0	0	0	0	0	0
1927	0	0	0	0	0	0	0	0	0	0	0	1	5	44	0	0	0	0	1	1	0	0	0	1	0	0	0	0	42					1	0	0	0	0	0	1
145	0	0	0	0	0	0	0	0	0	0	0	1	1	44	0	0	0	0	1	0	0	0	0	0	0	0	0	1						3	0	0	0	0	0	1
317	0	0	0	1	0	0	0	0	0	0	0	0	2	44	0	0	1	0	0	0	0	0	0	0	0	0	0	1						3	1	0	0	0	0	0	10	1	0	0	0	0	0	0	0
565	0	0	0	0	0	0	0	0	0	0	0	1	5	44	0	0	0	0	1	0	0	0	0	0	0	0	0	1						2	0	0	0	0	0	1
1285	0	0	0	0	0	0	0	0	0	0	0	1	7	44	0	1	0	0	0	0	0	1	0	0	0	0	1	0			43		44	2	1	1	1	1	0	0	13	1	0	0	0	0	0	0	0
1730	0	0	0	0	0	0	0	0	0	0	0	1	5	44	0	1	0	0	0	0	0	0	0	0	0	0	0	1						3	1	0	0	0	0	0	15	1	0	0	0	0	0	0	0
349	0	0	0	0	0	0	0	0	0	0	0	1	4	44	0	0	0	0	1	1	0	0	0	0	0	0	0	0	43					2	0	0	0	0	0	1
921	0	0	0	0	0	0	0	0	0	0	0	1	5	44	0	0	0	0	1	0	0	0	0	1	0	0	0	0						2	0	0	0	0	0	1
1127	0	0	0	0	0	0	0	0	0	0	0	1	7	44	0	1	0	0	0	0	0	0	0	0	0	0	0	1						3	0	1	0	0	0	0		0	0	0	0	0	1	0	0
1338	0	0	0	0	0	0	0	0	0	0	0	1	4	44	0	1	0	1	0	0	0	1	0	0	0	0	0	0			44			2	0	0	0	1	0	0		0	0	0	0	0	0	0	0
1895	0	0	0	0	0	1	0	0	0	0	0	0	1	44	0	0	0	0	1	0	0	0	0	0	0	0	0	1						3	0	0	0	0	1	0
1981	0	0	0	1	0	0	0	0	0	0	0	0	4	44	0	0	0	0	1	1	1	1	0	0	0	0	0	0	42	42	42			2	0	0	0	0	0	1
1510	0	0	0	0	0	0	0	0	0	0	0	1	1	45	1	0	1	0	0	1	0	0	0	0	0	0	0	0	8					2	1	0	0	0	0	0	8	0	1	0	0	0	0	0	0
1444	0	0	0	0	0	0	0	0	0	0	0	1	2	45	1	1	0	1	0	0	0	0	0	1	0	0	1	0					43	2	1	1	0	1	0	0	15	1	0	1	0	0	1	0	1
905	0	0	0	0	0	0	0	0	0	0	0	1	5	45	1	1	0	1	0	0	0	0	0	0	0	0	1	0					40	1	1	0	0	0	0	0	40	1	1	1	0	0	0	0	0
1203	0	0	0	0	0	0	0	0	0	0	0	1	7	45	1	0	0	0	1	0	0	0	0	0	0	0	0	1						3	0	0	0	0	0	1
1930	0	0	0	0	0	0	0	0	0	0	0	1	4	45	0	1	0	1	0	1	1	1	1	1	1	1	1	0	43	43	43	45	43	1	1	1	0	0	0	0	10	1	0	0	0	0	1	0	0
1556	0	0	0	0	0	0	0	1	0	0	0	0	7	45	0	0	0	0	1	1	1	1	0	0	1	0	0	0	40	40	40			1	1	0	0	0	0	0	41	0	0	0	1	0	0	0	0
1799	0	0	0	0	0	0	0	0	0	0	0	1	2	45	1	0	1	0	0	1	0	0	0	0	0	0	0	0	44					2	1	0	0	0	0	0	20	0	0	0	0	1	0	0	0
865	0	0	0	0	0	0	0	0	0	0	0	1	5	45	1	1	0	0	0	0	0	0	0	0	0	0	0	1						3	1	0	0	0	0	0	19	1	0	0	0	0	0	0	0
1453	0	0	0	0	0	0	0	0	0	0	0	1	4	45	1	1	0	1	0	1	1	1	0	1	1	1	0	0	40	40	40	40		1	1	1	0	1	0	0	14	1	0	0	0	0	0	0	0
844	0	0	0	0	0	0	0	0	0	0	0	1	4	45	0	1	1	1	0	1	0	0	0	1	1	0	0	0	44					1	0	1	0	1	0	0		0	0	0	0	0	0	1	0
1472	0	0	0	0	0	0	0	0	0	0	0	1	7	45	0	0	0	0	1	1	1	1	0	1	0	1	1	0	40	40	42	42	45	1	1	0	0	0	0	0	45	0	0	0	1	0	0	0	0
1697	0	0	0	0	0	0	0	0	0	0	0	1	7	45	0	0	0	0	1	1	0	0	0	1	1	0	0	0	42					2	0	0	0	0	0	1
1807	0	0	0	0	0	0	0	0	0	0	0	1	2	45	0	0	1	1	0	1	1	0	0	1	1	1	1	0	40	42		42	44	1	1	0	0	0	0	0	10	0	0	0	1	0	0	0	0
1401	0	0	0	0	0	0	0	0	0	0	0	1	5	45	1	1	0	1	0	1	1	1	1	1	1	1	1	0	44	44	40	44	30	2	1	0	0	0	0	0	21	1	0	1	0	0	0	0	0
1329	0	0	0	0	1	0	0	0	0	0	0	0	3	45	1	1	0	1	0	1	1	1	1	1	1	1	1	0	35	35	35	40	35	3	1	0	0	0	0	0	23	1	0	1	0	0	0	0	0
1553	0	0	0	0	0	0	0	0	0	0	0	1	2	45	0	0	0	0	1	0	0	0	0	1	1	0	0	0						1	0	0	0	0	0	1
1103	0	0	0	0	0	0	0	0	0	0	0	1	7	45	0	0	0	0	1	0	0	0	0	0	0	0	0	1						3	0	0	0	0	0	1
1531	0	0	0	0	0	0	0	0	0	0	0	1	7	45	0	1	0	0	0	1	0	0	0	0	1	0	0	0	24					2	1	1	0	0	0	0	10	1	0	0	0	0	1	0	0
190	0	0	0	0	0	0	0	0	0	0	0	1	2	45	0	0	1	0	0	0	0	0	0	0	1	0	0	0						3	1	0	0	0	0	0	12	0	1	0	0	0	0	0	0
1859	0	0	0	0	0	0	0	0	0	0	0	1	3	45	0	1	0	1	0	0	0	0	0	1	0	0	1	0					43	2	1	1	0	0	0	0	30	1	0	1	0	0	1	0	0
1396	0	0	0	0	0	0	0	0	0	0	0	1	7	45	0	1	0	0	0	1	1	0	0	0	0	0	0	0	43	42				2	1	1	1	1	0	0	12	1	0	0	0	0	0	0	0
705	0	0	0	0	0	0	0	0	0	0	0	1	7	45	0	0	1	0	0	0	1	1	0	0	0	0	1	0		43	43		43	1	1	0	0	0	0	0	44	0	0	0	1	0	0	0	0
1393	0	0	0	0	0	0	0	0	0	0	0	1	5	45	0	1	1	1	0	1	1	0	0	1	1	0	0	0	44	44				1	0	1	0	0	0	0		0	0	0	0	0	1	0	0
396	0	0	0	0	0	0	0	0	0	0	0	1	4	45	1	0	0	1	0	0	0	1	0	1	1	0	0	0			40			3	0	0	0	0	0	1
547	0	0	0	0	0	0	0	0	0	0	0	1	4	45	1	1	0	1	0	1	1	1	0	0	0	1	1	0	42	42	40	42	42	1	1	0	1	0	0	0	16	1	0	1	0	0	0	0	0
1160	0	0	0	0	0	0	0	0	0	0	0	1	5	45	1	1	0	0	0	1	1	1	0	0	1	0	0	0	43	43	43			1	1	0	0	0	0	0	30	1	0	0	1	0	0	0	0
1496	0	0	0	0	0	0	0	0	0	0	0	1	1	45	1	0	0	1	0	0	0	0	0	0	0	0	1	0					45	3	1	0	0	0	0	0	40	0	0	1	0	0	0	0	0
1573	0	0	0	0	0	0	0	0	0	0	0	1	5	45	1	0	0	1	0	0	0	0	0	0	0	1	0	0				34		2	1	0	0	0	0	0	10	0	0	0	0	0	0	0	0
963	0	0	0	0	0	0	0	0	0	0	0	1	3	45	1	1	0	0	0	0	0	0	0	0	0	0	0	1						2	0	1	0	0	0	0		0	0	0	0	0	1	0	0
1004	0	0	0	0	0	0	0	0	0	0	0	1	3	45	0	1	0	0	0	0	0	1	0	1	0	0	1	0			40		30	2	1	0	0	0	0	0	17	0	0	0	0	0	0	0	0
1492	0	0	0	0	0	0	0	0	0	0	0	1	7	45	0	1	0	0	0	0	0	1	0	0	0	0	0	0			44			2	1	0	0	0	0	0	14	1	0	0	0	0	0	0	0
1644	0	0	0	0	0	0	0	0	0	0	0	1	7	45	0	1	0	0	0	1	0	0	0	0	0	0	0	0	44					2	1	0	0	0	0	0	10	1	0	1	0	0	0	0	0
1963	0	0	0	0	0	1	0	1	0	0	0	0	2	45	0	1	0	0	0	0	0	0	0	0	0	0	0	1						3	0	0	0	0	0	1
877	0	0	0	0	0	0	0	0	0	0	0	1	3	45	1	1	0	0	0	0	0	0	0	1	0	0	0	0						1	1	0	0	0	0	0	28	1	0	0	0	0	0	0	0
1073	0	0	0	0	0	0	0	0	0	0	0	1	2	45	1	1	0	0	0	0	0	0	0	0	0	0	0	1						3	1	0	0	0	0	0	40	1	0	0	0	0	0	0	0
1345	0	0	0	0	0	0	0	0	0	0	0	1	1	45	1	1	0	1	0	1	1	1	0	1	1	0	0	0	40	43	43			1	1	0	0	0	0	0	13	1	0	1	0	0	0	0	0
1508	0	0	0	0	0	0	0	0	0	0	0	1	3	45	1	1	0	1	0	1	0	0	0	0	0	0	0	0	44					2	1	0	0	0	0	0	15	1	0	1	0	0	0	0	0
1932	0	0	0	0	0	0	0	0	0	0	0	1	4	45	1	0	0	1	0	1	1	0	0	0	0	0	0	0	44	44				3	1	0	0	0	0	0	30	0	0	0	0	0	0	0	0
377	0	0	0	0	0	0	0	0	0	0	0	1	2	45	0	1	0	0	0	0	0	0	0	0	0	0	0	1						3	1	0	0	0	0	0	15	1	0	0	0	0	0	0	0
772	0	0	0	0	0	0	0	0	0	0	0	1	5	45	0	1	0	1	0	0	0	0	0	1	0	0	0	0						3	1	0	0	0	0	0	18	1	0	1	0	0	0	0	0
83	0	0	0	0	0	0	0	0	0	0	0	1	5	45	1	0	1	1	0	1	1	1	0	1	1	0	0	0	40	40	40			3	1	0	0	0	0	0	35	0	1	1	0	0	0	0	0
849	0	0	0	0	0	0	0	0	0	0	0	1	5	45	1	0	0	0	1	0	0	1	0	1	0	0	0	0			42			2	0	0	0	0	0	1
1015	0	0	0	0	0	1	0	0	0	0	0	0	5	45	1	0	0	0	1	0	1	1	1	1	1	1	0	0		40	40	43		1	0	0	0	0	0	1
1055	0	0	0	0	0	0	0	0	0	0	0	1	5	45	1	1	0	1	0	1	0	0	0	0	0	0	0	0	15					2	1	0	0	0	0	0	15	1	0	1	0	0	0	0	0
1065	0	0	0	0	0	0	0	1	0	0	0	0	4	45	1	1	0	0	0	1	0	0	0	0	0	0	0	0	45					2	1	0	0	0	0	0	40	1	0	0	0	0	0	0	0
1085	0	0	0	0	0	0	0	0	0	0	0	1	8	45	1	0	0	0	1	0	0	0	0	0	0	0	0	1						3	0	0	0	0	0	1
1281	0	0	0	0	0	0	0	0	0	0	0	1	4	45	1	1	0	0	0	1	1	0	0	0	0	0	0	0	40	40				1	1	0	0	0	0	0	10	1	0	0	0	0	0	0	0
1471	0	0	0	0	0	0	0	0	0	0	0	1	2	45	1	1	0	1	0	1	0	0	0	1	0	0	0	0	40					1	1	0	0	0	0	0	18	1	0	1	0	0	0	0	0
1761	0	0	0	0	0	0	0	0	0	0	0	1	5	45	1	1	0	1	0	0	1	0	0	0	0	0	1	0		42			42	1	1	0	0	0	0	0	15	1	0	0	0	0	0	0	0
1881	0	0	0	0	0	0	0	0	0	0	0	1	1	45	1	0	0	0	1	0	0	0	0	0	0	0	0	1						3	0	0	0	0	0	1
1967	0	0	0	0	0	0	0	0	0	0	0	1	4	45	1	1	0	1	0	1	1	1	0	0	0	1	0	0	44	44	44	44		1	1	0	0	0	0	0	13	1	0	0	0	0	0	0	0
116	0	0	0	0	0	0	0	0	0	0	0	1	5	45	1	1	0	1	0	0	0	0	0	1	0	0	0	0						2	1	0	0	0	0	0	13	1	0	1	0	0	0	0	0
189	0	0	0	0	0	0	0	0	0	0	0	1	5	45	1	1	0	0	0	0	0	0	0	0	0	0	0	1						3	1	0	0	0	0	0	10	0	0	0	0	0	0	0	0
208	0	0	0	0	0	0	0	0	0	0	0	1	2	45	1	1	0	0	0	0	0	0	0	0	0	0	0	1						3	0	0	0	1	0	0		0	0	0	0	0	0	0	0
239	0	0	0	0	0	0	0	0	0	0	0	1	2	45	1	1	0	0	0	0	0	1	0	1	0	0	0	0			40			3	1	0	0	0	0	0	30	1	0	0	0	0	0	0	0
383	0	0	0	0	0	0	0	0	0	0	0	1	3	45	1	1	1	1	0	1	1	1	1	1	1	1	1	0	45	45	45	45	45	1	1	0	0	0	0	0	14	1	0	0	0	0	0	0	0
591	0	0	0	0	0	0	0	0	0	0	0	1	1	45	1	1	0	0	0	0	1	0	0	1	0	0	0	0		42				2	1	1	0	0	0	0	16	1	0	0	0	0	1	0	0
701	0	0	0	1	0	0	0	0	0	0	0	0	1	45	1	1	0	1	0	1	1	1	0	1	0	0	0	0	44	43	42			2	1	0	1	0	0	0	15	1	0	1	0	0	0	0	0
715	0	0	0	0	0	0	0	0	0	0	0	1	2	45	1	0	0	0	1	1	0	0	0	0	0	0	0	0	45					2	0	0	0	0	1	0
960	0	0	0	0	0	0	0	0	0	0	0	1	3	45	1	1	0	0	0	0	0	0	0	1	0	0	0	0						3	1	0	0	0	0	0	13	1	0	0	0	0	0	0	0
1185	0	0	0	0	0	0	0	0	0	0	0	1	1	45	1	1	0	0	0	1	0	0	0	0	0	0	0	0	42					2	1	0	0	0	0	0	14	1	0	0	0	0	0	0	0
1862	0	0	0	0	0	0	0	0	0	0	0	1	4	45	1	1	0	0	0	0	0	1	0	0	0	0	0	0			40			3	1	0	0	0	0	0	8	0	0	0	0	0	0	0	0
25	0	0	0	0	0	0	0	0	0	0	0	1	5	45	1	1	0	1	0	0	0	1	0	0	0	0	0	0			40			2	1	0	0	0	0	0	16	1	0	1	0	0	0	0	0
433	0	0	0	0	0	0	0	0	0	0	0	1	2	45	1	1	0	0	0	1	1	0	0	0	0	0	0	0	40	40				3	1	0	0	0	0	0	18	1	0	0	0	0	0	0	0
656	0	0	0	0	0	0	0	0	0	0	0	1	4	45	1	0	0	0	1	0	0	0	0	0	0	0	0	1						3	0	0	0	0	0	1
66	0	0	0	0	0	0	0	0	0	0	0	1	2	45	1	1	0	1	0	0	1	1	0	0	1	0	0	0		40	40			2	1	0	0	0	0	0	15	1	0	0	0	0	0	0	0
325	0	0	0	0	0	0	0	0	0	0	1	0	7	45	1	0	0	0	1	0	0	0	0	0	0	0	0	1						3	0	0	0	0	0	1
1125	0	0	0	0	0	0	0	0	0	0	0	1	2	45	0	1	0	0	0	0	1	0	0	0	0	0	0	0		45				3	0	1	0	0	0	0		0	0	0	0	0	1	0	0
1361	0	0	0	0	0	0	0	0	0	0	0	1	8	45	0	1	0	1	0	0	0	0	0	0	0	0	0	1						3	1	0	0	1	0	0	12	1	0	1	0	0	0	0	0
1415	0	0	0	0	0	0	0	0	0	0	0	1	2	45	0	1	0	0	0	0	0	0	0	1	0	0	1	0					40	3	1	1	1	0	0	0	15	0	0	0	0	0	1	0	0
1546	0	0	0	0	0	0	0	0	0	0	0	1	2	45	0	1	0	0	0	0	0	0	0	0	0	0	0	1						3	1	0	0	0	0	0	16	1	0	0	0	0	0	0	0
1682	0	0	0	0	0	0	0	0	0	0	0	1	8	45	0	0	1	0	0	0	1	1	0	1	1	0	0	0		44	43			1	0	0	0	0	0	1
1857	0	0	0	0	0	0	0	0	0	0	0	1	4	45	0	0	0	0	1	0	0	0	0	1	0	0	0	0						3	0	0	0	0	0	1
1942	0	0	0	0	0	0	0	0	0	0	0	1	8	45	0	1	0	1	0	0	0	1	0	1	1	0	1	0			45		44	3	1	0	0	0	0	0	10	1	0	1	0	0	0	0	0
212	0	0	0	0	0	0	0	0	0	0	0	1	7	45	0	1	0	0	0	1	0	0	0	1	1	0	1	0	40				43	2	1	1	0	1	0	0	12	1	0	0	0	0	1	0	0
233	0	0	0	0	0	0	0	0	0	0	0	1	8	45	0	0	0	1	0	1	1	0	0	0	0	1	1	0	44	44		44	44	1	1	1	1	1	0	0	15	0	0	1	0	0	0	0	1
346	0	0	0	0	1	0	0	0	0	0	0	0	8	45	0	1	0	0	0	0	0	0	0	1	1	0	0	0						2	1	1	0	0	0	0	13	1	0	0	0	0	1	0	0
352	0	0	0	0	0	0	0	0	0	0	0	1	7	45	0	1	0	1	0	1	1	0	0	1	0	0	1	0	10	44			40	2	1	1	0	0	0	0	10	1	0	0	0	0	0	1	0
431	0	0	0	0	0	0	0	0	0	0	0	1	4	45	0	1	0	0	0	0	0	0	0	0	0	0	1	0					40	2	1	1	1	0	0	0	11	1	0	0	0	0	1	0	0
478	0	0	0	0	0	0	0	0	0	0	0	1	7	45	0	0	0	0	1	1	1	1	0	1	0	0	0	0	43	43	45			1	0	0	0	0	0	1
556	0	0	0	0	0	0	0	0	0	0	0	1	8	45	0	0	0	0	1	0	0	0	0	1	0	0	0	0						3	1	0	0	0	0	0	8	0	0	0	0	0	0	0	0
608	0	0	0	0	0	0	0	0	0	0	0	1	7	45	0	0	0	0	1	0	0	0	0	0	0	0	0	1						3	0	0	0	0	0	1
734	0	0	0	0	0	0	0	0	0	0	0	1	4	45	0	1	0	1	0	0	0	0	0	0	0	0	0	1						3	1	0	0	0	0	0	15	1	0	1	0	0	0	0	0
786	0	0	0	0	0	0	0	0	0	0	0	1	7	45	0	0	1	0	0	1	0	0	0	0	0	0	0	0	10					3	1	0	0	0	0	0	10	0	1	0	0	0	0	0	0
875	0	0	0	0	0	0	0	0	0	0	0	1	7	45	0	1	0	1	0	0	0	0	0	1	0	0	0	0						2	1	0	0	1	0	0	12	0	0	0	0	0	0	0	0
925	0	0	0	0	0	0	0	0	0	0	0	1	7	45	0	1	0	0	0	1	1	1	0	1	0	1	1	0	40	40	40	40	40	1	1	0	0	0	0	0	13	1	0	0	0	0	0	0	0
957	0	0	0	0	0	0	0	0	0	0	0	1	2	45	0	1	0	0	0	0	0	0	0	1	0	0	1	0					40	3	1	1	1	1	0	0	16	1	0	0	0	0	1	0	0
1161	0	0	0	0	0	0	0	0	0	0	0	1	4	45	0	0	0	0	1	1	0	0	0	1	0	0	0	0	45					1	0	0	0	0	0	1
1272	0	0	0	0	0	0	0	0	0	0	0	1	7	45	0	1	0	0	0	1	0	0	0	0	0	0	0	0	45					2	1	0	0	0	0	0	12	1	0	0	0	0	0	0	0
1693	0	0	0	0	0	0	0	0	0	0	0	1	8	45	0	1	0	0	0	0	0	0	0	0	1	0	0	0						3	0	1	0	0	0	0		0	0	0	0	0	1	0	0
1832	0	0	0	0	0	0	0	0	0	0	0	1	3	45	0	0	0	0	1	0	1	1	0	0	0	0	1	0		45	16		44	2	0	0	0	0	0	1
1840	0	0	0	0	1	0	0	0	0	0	0	0	5	45	0	0	0	0	1	0	0	0	0	1	1	0	0	0						2	0	0	0	0	0	1
150	0	0	0	0	0	0	0	0	0	0	0	1	7	45	0	0	0	0	1	0	0	0	0	0	0	0	0	1						3	0	0	0	0	0	1
723	0	0	0	0	0	0	0	0	0	0	0	1	7	45	0	0	0	0	1	0	0	0	0	0	0	0	0	1						3	0	0	0	0	0	1
870	0	0	0	0	0	1	0	0	0	0	0	0	4	45	0	1	0	0	0	0	0	0	0	1	0	0	0	0						3	1	1	1	1	0	0	15	1	0	0	0	0	1	0	0
1121	0	0	0	0	0	0	0	0	0	0	0	1	7	45	0	1	0	0	0	1	1	1	0	0	0	1	1	0	44	44	44	44	44	1	1	0	0	0	0	0	14	1	0	0	0	0	0	0	0
1668	0	0	0	0	0	0	0	0	0	0	0	1	7	45	0	0	0	0	1	0	0	0	0	1	0	0	0	0						3	0	0	0	0	0	1
1677	0	0	0	0	0	0	0	0	0	0	0	1	7	45	0	1	0	0	0	1	1	1	0	1	0	1	0	0	43	44	45	44		2	1	0	1	1	0	0	14	1	0	0	0	0	0	0	0
1944	0	0	0	0	0	0	0	0	0	0	0	1	7	45	0	0	0	1	0	0	0	0	0	1	0	0	0	0						3	0	0	0	0	1	0
1823	0	0	0	0	0	0	0	0	0	0	0	1	2	45	0	0	0	0	1	0	0	0	0	1	0	0	0	0						2	0	0	0	0	0	1
1831	0	0	0	0	0	0	0	0	0	0	0	1	5	46	1	0	0	0	1	0	0	0	0	0	0	0	0	1						1	0	0	0	0	0	1
85	0	0	0	0	0	0	0	0	0	0	0	1	5	46	0	1	0	1	0	1	1	1	0	1	1	1	1	0	35	35	35	35	35	1	1	0	1	0	0	0	46	1	1	1	0	0	0	0	0
1870	0	0	0	0	0	0	0	0	0	0	0	1	7	46	0	0	1	0	0	1	1	1	0	0	0	0	1	0	35	30	35		35	1	1	0	0	0	0	0	42	0	1	0	0	0	0	0	0
593	0	0	0	0	0	0	0	0	0	0	0	1	3	46	1	1	0	1	0	1	1	0	0	1	0	1	0	0	46	46		46		1	1	0	0	0	0	0	10	1	0	1	1	0	0	0	0
322	0	0	0	0	0	0	0	0	0	0	0	1	2	46	1	1	0	1	0	1	0	0	0	0	0	0	0	0	40					1	1	1	0	0	0	0	25	0	0	0	1	0	0	0	0
1954	0	0	0	0	0	0	0	0	0	0	0	1	7	46	0	1	0	0	0	0	1	0	0	0	1	0	0	0		43				2	1	0	0	0	0	0	20	1	0	0	0	0	0	0	0
664	0	0	0	0	0	0	0	0	0	0	0	1	2	46	1	1	0	1	0	0	0	0	0	0	0	0	1	0					45	3	1	0	0	0	0	0	10	0	0	1	0	0	0	0	0
780	0	0	0	0	0	0	0	0	0	0	0	1	4	46	1	1	1	1	0	1	1	0	1	1	1	0	0	0	45	43				1	1	0	0	0	0	0	40	1	0	0	0	0	0	0	0
1236	0	0	0	0	0	0	0	0	0	0	0	1	5	46	1	1	0	1	0	1	1	0	0	0	0	0	0	0	40	40				2	1	0	0	0	0	0	18	1	0	1	0	0	0	0	0
111	0	0	0	0	0	0	0	0	0	0	0	1	8	46	1	1	0	0	0	1	0	0	0	0	0	0	0	0	45					1	1	0	0	0	0	0	15	1	0	0	0	0	0	0	0
503	0	0	0	0	0	0	0	0	0	0	0	1	4	46	1	1	0	0	0	1	0	1	0	1	0	0	0	0	45		45			2	1	1	1	0	0	0	18	1	0	0	0	0	1	0	0
1003	0	0	0	0	0	0	0	0	0	0	0	1	4	46	1	1	0	0	0	1	1	1	0	0	0	1	1	0	40	40	40	40	40	1	1	0	0	0	1	0	34	0	0	0	0	0	0	0	0
1532	0	0	0	0	0	0	0	0	0	0	0	1	4	46	1	1	1	1	0	0	0	0	0	0	0	1	0	0				45		1	1	1	1	0	0	0	15	0	1	0	1	0	0	1	0
1917	0	0	0	0	0	0	0	0	0	0	0	1	4	46	1	1	0	0	0	1	0	0	0	0	0	0	0	0	45					2	1	1	1	0	0	0	25	1	0	0	0	0	0	0	0
625	0	0	0	0	1	0	0	0	0	0	0	0	3	46	1	1	0	1	0	1	0	1	0	0	0	1	0	0	45		43	45		2	1	0	0	0	0	0	17	1	0	1	0	0	0	0	0
1479	0	0	0	0	0	0	0	0	0	0	0	1	5	46	1	0	0	1	0	1	0	0	0	0	0	0	0	0	40					2	1	0	0	0	0	0	20	1	0	1	0	0	0	0	0
149	0	0	0	0	0	0	0	0	0	0	0	1	1	46	1	1	0	1	0	1	1	1	1	0	0	0	1	0	12	42	42		42	1	1	1	0	1	0	0	12	1	0	0	0	0	1	0	1
972	0	0	0	0	0	0	0	0	0	0	0	1	7	46	0	1	0	0	0	1	1	0	0	0	0	0	0	0	40	40				1	1	0	0	0	0	0	16	1	0	0	0	0	0	0	0
695	0	0	0	0	0	0	0	0	0	0	0	1	3	46	1	0	0	0	1	1	0	0	0	0	0	0	0	0	45					1	1	0	0	0	0	0	46	0	0	0	1	0	0	0	0
1991	0	0	0	0	0	0	0	1	0	0	0	0	4	46	0	1	0	0	0	0	0	1	0	0	0	0	0	0			45			2	1	0	0	0	0	0	20	1	0	0	0	0	0	0	0
939	0	0	0	0	1	0	0	0	0	0	0	0	7	46	0	1	0	1	0	1	1	1	1	0	0	1	1	0	45	45	45	45	45	2	1	0	0	1	0	0	10	1	0	1	0	0	0	0	0
1885	0	0	0	0	0	0	0	1	0	0	0	0	4	46	1	1	0	0	0	1	0	0	0	0	0	0	0	0	10					2	1	0	1	0	0	0	10	1	0	0	0	0	0	0	0
936	0	0	0	0	0	0	0	0	0	0	0	1	2	46	0	1	0	0	0	0	0	0	0	0	0	0	0	1						3	1	0	0	1	0	0	13	1	0	0	0	0	0	0	0
39	0	0	0	0	0	0	0	0	0	0	0	1	7	46	0	1	0	0	0	0	0	0	0	0	0	0	1	0					40	1	1	0	0	1	0	0	10	1	0	0	0	0	0	0	0
1006	0	0	0	0	0	0	0	0	0	0	0	1	7	46	0	1	0	1	0	1	0	0	0	0	0	1	0	0	45			45		1	1	1	0	1	0	0	15	1	0	1	0	0	1	0	1
37	0	0	0	0	0	0	0	0	0	0	0	1	3	46	1	0	0	0	1	1	0	0	0	1	1	0	0	0	43					3	0	0	0	0	0	1
1487	0	0	0	1	0	0	0	0	0	0	0	0	2	46	0	0	0	1	0	0	1	0	0	1	0	0	0	0		45				2	1	0	0	0	0	0	30	0	0	1	0	0	0	0	0
559	0	0	0	0	0	0	0	0	0	0	0	1	5	46	1	1	0	0	0	1	0	0	0	0	0	0	0	0	46					1	1	0	0	0	0	0	13	1	0	0	0	0	0	0	0
1349	0	0	0	1	0	0	0	0	0	0	0	0	2	46	0	1	0	0	0	0	0	1	0	0	0	0	0	0			42			3	0	0	0	1	0	0		0	0	0	0	0	0	0	0
1005	0	0	0	0	0	0	0	0	0	0	0	1	5	46	1	1	0	0	0	1	1	0	0	0	0	1	0	0	43	43		43		1	1	0	0	1	0	0	15	1	0	0	0	0	0	0	0
1228	0	0	0	0	0	0	0	0	0	0	0	1	7	46	0	0	0	0	1	1	1	0	0	0	0	1	1	0	46	46		46	46	1	0	0	0	0	0	1
1626	0	0	0	0	0	0	0	0	0	0	0	1	7	46	0	1	0	0	0	1	0	0	0	0	0	1	1	0	46			46	46	2	1	1	1	0	0	0	15	1	0	0	0	0	1	0	0
125	0	0	0	0	0	0	0	0	0	0	0	1	7	46	0	0	0	0	1	1	1	0	0	0	0	1	0	0	44	44		44		2	0	0	0	0	0	1
1657	0	0	0	0	0	0	0	0	0	0	0	1	7	46	0	1	0	0	0	1	0	0	0	0	1	1	0	0	44			45		1	1	1	1	0	0	0	15	1	0	0	0	0	1	0	0
1951	0	0	0	0	0	0	0	0	0	0	0	1	3	46	0	0	1	1	0	1	1	0	0	1	1	0	1	0	40	40			42	1	1	0	0	0	0	0	42	0	0	0	1	0	0	0	0
1500	0	0	0	0	0	0	0	0	0	0	0	1	1	46	0	1	0	0	0	1	1	0	0	0	0	1	0	0	40	40		43		1	1	0	1	1	0	0	10	1	0	0	0	0	0	0	0
1480	0	0	0	0	0	0	0	0	0	0	0	1	3	46	1	1	0	0	0	0	0	0	0	0	0	0	0	1						3	1	0	0	0	0	0	35	1	0	0	0	0	0	0	0
1263	0	0	0	0	0	0	0	0	0	0	0	1	7	46	0	1	0	1	0	0	0	0	0	0	0	0	0	1						3	1	1	0	0	0	0	23	1	0	0	0	0	1	0	0
328	0	0	0	0	0	0	0	0	0	0	0	1	2	46	0	1	0	0	0	0	0	0	0	0	0	0	0	1						3	1	0	0	0	0	0	30	1	0	0	0	0	0	0	0
1476	0	0	0	0	0	0	0	0	0	0	0	1	5	46	0	1	0	1	0	1	1	1	0	1	0	1	0	0	45	45	40	45		1	1	1	0	1	0	0	17	1	0	1	0	0	0	0	0
789	0	0	0	0	0	0	0	0	0	0	0	1	2	46	1	1	0	1	0	0	0	1	0	1	0	0	0	0			40			2	1	0	0	0	0	0	22	0	0	0	0	1	0	0	0
81	0	0	0	0	0	0	0	0	0	0	0	1	7	46	0	1	0	0	0	0	0	1	1	0	0	0	1	0			40		40	3	1	0	0	0	0	0	30	1	0	0	0	0	0	0	0
230	0	0	0	1	0	0	0	0	0	0	0	0	4	46	1	0	0	0	1	1	0	0	0	0	0	0	0	0	45					3	1	0	0	0	0	0	40	1	0	0	0	0	0	0	0
753	0	0	0	0	0	0	0	0	0	0	0	1	4	46	1	0	0	1	0	0	0	1	1	1	0	0	1	0			40		40	2	1	0	0	0	0	0	36	0	0	1	0	0	0	0	0
227	0	0	0	0	0	0	0	0	0	0	0	1	2	46	0	1	0	0	0	0	0	0	0	0	0	0	0	1						3	1	0	0	0	0	0	10	1	0	1	0	0	0	0	0
1713	0	0	0	0	0	0	0	0	0	0	0	1	3	46	0	1	0	0	0	0	0	0	0	0	0	0	0	1						3	1	0	0	0	0	0	20	1	0	0	0	0	0	0	0
72	0	0	0	0	0	0	0	0	0	0	0	1	2	46	1	1	0	0	0	0	0	1	0	0	0	0	1	0			46		46	3	1	0	0	0	0	0	16	1	0	0	0	0	0	0	0
455	0	0	0	0	0	0	0	0	0	0	0	1	3	46	1	1	0	0	0	0	0	0	1	1	1	0	0	0						3	0	0	0	0	0	1
987	0	0	0	0	0	0	0	0	0	0	0	1	4	46	1	1	0	0	0	0	0	0	0	1	0	1	0	0				46		2	1	0	0	0	0	0	17	1	0	0	0	0	0	0	0
1484	0	0	0	0	0	0	0	0	0	0	0	1	8	46	1	0	0	1	0	0	0	0	0	1	0	0	0	0						2	1	0	0	0	0	0	44	0	0	1	0	0	0	0	0
1965	0	0	0	0	0	0	0	0	0	0	0	1	3	46	1	1	0	0	0	0	0	1	0	1	1	0	0	0			40			2	0	0	0	0	0	1
912	0	0	0	0	0	1	0	0	0	0	0	0	2	46	1	1	0	0	0	0	0	0	0	1	0	0	0	0						3	1	0	0	0	0	0	12	1	0	0	0	0	0	0	0
1972	0	0	0	0	0	0	0	0	0	0	0	1	1	46	1	1	0	0	0	0	0	0	1	1	0	0	0	0						2	1	0	0	0	0	0	12	1	0	0	0	0	0	0	0
775	0	0	0	0	0	0	0	0	0	0	0	1	5	46	0	1	0	0	0	0	0	1	0	0	0	0	0	0			45			2	0	0	0	0	0	1
1026	0	0	0	0	0	0	0	0	0	0	0	1	7	46	0	1	0	0	0	0	0	0	0	0	0	0	1	0					40	3	1	0	0	0	0	0	14	1	0	0	0	0	0	0	0
1549	0	0	0	0	0	0	0	0	0	0	0	1	8	46	0	1	0	0	0	0	0	1	0	1	1	0	1	0			45		45	2	1	0	0	0	0	0	18	0	0	0	0	0	0	0	0
1	0	0	0	0	1	0	0	0	0	0	0	0	2	46	1	1	1	1	0	0	0	0	0	0	0	0	0	1						1	1	0	0	0	0	0	22	1	1	1	0	0	0	0	0
5	0	0	0	0	0	0	0	0	0	0	0	1	2	46	1	1	0	0	0	1	1	0	0	1	0	1	1	0	45	45		45	45	1	1	0	0	0	0	0	20	1	0	0	0	1	0	0	0
504	0	0	0	0	0	0	0	0	0	0	0	1	5	46	1	1	0	0	0	0	0	1	0	1	0	0	0	0			40			2	1	0	0	0	0	0	16	1	0	0	0	0	0	0	0
919	0	0	0	0	0	0	0	0	0	0	0	1	8	46	1	1	0	1	0	1	1	0	1	0	0	1	1	0	45	45		45	45	1	1	0	0	0	0	0	13	1	0	1	0	0	0	0	0
1046	0	0	0	0	0	0	0	0	0	0	0	1	5	46	1	0	0	0	1	0	0	0	0	0	0	0	1	0					45	3	0	0	0	0	1	0
1145	0	0	0	0	0	0	0	0	0	0	0	1	2	46	1	1	0	0	0	1	1	0	0	0	0	0	0	0	43	43				1	1	1	1	0	0	0	15	1	0	0	1	0	0	0	0
1940	0	0	0	0	0	0	0	0	0	0	0	1	4	46	1	1	0	0	0	0	0	0	0	1	1	0	0	0						2	1	0	0	0	0	0	46	1	0	0	0	0	0	0	0
235	0	0	0	0	0	0	0	0	0	0	0	1	4	46	1	1	1	1	0	1	1	1	0	1	0	0	0	0	40	40	45			1	1	0	0	0	0	0	9	0	0	0	0	1	0	0	0
408	0	0	0	0	0	0	0	0	0	0	0	1	4	46	1	0	0	1	0	0	0	0	0	0	0	0	0	1						3	1	0	1	0	0	0	30	0	0	1	0	0	0	0	0
719	0	0	0	0	0	0	0	0	0	0	0	1	5	46	1	1	1	0	0	1	1	1	0	0	0	0	0	0	20	20	20			2	1	1	0	1	0	0	16	0	0	0	0	1	1	0	0
790	0	0	0	0	0	0	0	0	0	0	0	1	2	46	1	1	0	1	0	1	0	0	0	1	1	0	0	0	40					1	1	0	0	0	0	0	44	1	0	1	0	1	0	0	0
826	0	0	0	0	0	0	0	0	0	0	0	1	1	46	1	0	0	0	1	0	0	0	0	0	0	0	0	1						3	0	0	0	0	0	1
1072	0	0	0	0	0	0	0	0	0	0	0	1	3	46	1	1	1	1	0	1	1	0	0	0	0	1	0	0	45	45		45		1	1	0	0	0	0	0	18	1	0	1	0	0	0	0	0
1239	0	0	0	0	0	0	0	0	0	0	0	1	5	46	1	0	0	0	1	1	1	0	0	1	0	1	0	0	42	42		42		1	1	0	0	0	0	0	42	0	0	0	1	0	0	0	0
1244	0	0	0	0	0	0	0	0	0	0	0	1	1	46	1	0	0	1	0	0	0	0	0	1	0	0	0	0						3	0	0	0	0	0	1
1877	0	0	0	0	0	0	0	0	0	0	0	1	1	46	1	0	0	0	1	1	0	0	0	0	0	0	0	0	44					2	0	0	0	0	0	1
1950	0	0	0	0	0	0	0	0	0	0	0	1	1	46	1	1	0	0	0	0	0	0	0	0	0	0	0	1						2	1	0	0	0	0	0	17	1	0	0	0	0	0	0	0
61	0	0	0	0	0	0	0	0	0	0	0	1	3	46	1	0	1	1	0	1	1	0	0	1	0	0	0	0	46	46				2	1	0	0	0	0	0	20	0	0	1	0	1	0	0	0
104	0	0	0	0	0	0	0	0	0	0	0	1	2	46	1	0	0	0	1	0	0	0	0	0	0	0	0	1						3	0	0	0	0	1	0
312	0	0	0	0	0	1	0	0	0	0	0	0	2	46	1	0	0	0	1	0	0	0	0	0	0	0	0	1						3	0	0	0	0	0	1
670	0	0	0	0	0	0	0	0	0	0	0	1	4	46	1	0	0	0	1	1	0	0	0	1	1	0	0	0	46					3	0	1	0	0	0	0		0	0	0	0	0	0	0	0
1036	0	0	0	0	0	0	0	0	0	0	0	1	4	46	1	0	0	0	1	0	0	0	0	0	0	0	0	1						3	0	0	0	0	0	1
1402	0	0	0	0	0	0	0	0	0	0	0	1	4	46	1	0	0	1	0	0	0	0	0	0	0	0	0	1						3	0	1	0	0	0	0		0	0	0	0	0	0	0	0
1426	0	0	0	0	0	0	0	0	0	0	0	1	3	46	1	1	0	0	0	0	0	0	0	0	0	0	0	1						3	0	1	0	0	0	0		0	0	0	0	0	1	0	0
1215	0	0	0	0	0	0	0	0	0	0	0	1	8	46	1	0	0	0	1	0	0	0	0	0	0	0	0	1						3	0	0	0	0	0	1
1501	0	0	0	0	0	0	0	0	0	0	0	1	1	46	1	0	0	0	1	0	0	0	0	0	0	0	0	1						3	0	0	0	0	0	1
120	0	0	0	0	0	0	0	0	0	0	0	1	5	46	0	1	0	0	0	0	0	0	0	1	1	0	0	0						3	1	0	1	1	0	0	23	1	0	0	0	0	0	0	0
616	0	0	0	1	0	0	0	0	0	0	0	0	2	46	0	1	0	0	0	1	1	0	0	1	1	1	1	0	45	45		45	45	2	1	1	0	0	1	0	11	0	0	0	0	0	0	0	0
735	0	0	0	0	0	0	0	0	0	0	0	1	2	46	0	1	0	0	0	0	0	0	0	0	0	0	0	1						3	1	1	0	0	0	0	30	1	0	0	0	0	1	0	0
1609	0	0	0	0	0	0	0	0	0	0	0	1	2	46	0	0	0	0	1	0	1	1	0	0	0	0	0	0		45	45			2	1	1	1	0	1	0	12	0	0	0	0	0	0	0	0
1691	0	0	0	0	1	1	0	0	0	0	0	0	4	46	0	0	0	0	1	0	0	0	0	0	0	0	0	1						3	0	0	0	0	0	1
1826	0	0	0	0	0	0	0	0	0	0	0	1	8	46	0	1	0	0	0	1	1	1	1	1	0	1	1	0	46	46	46	46	15	2	1	1	0	0	0	0	10	1	0	1	0	0	1	0	0
79	0	0	0	0	0	0	0	0	0	0	0	1	8	46	0	0	0	0	1	0	0	1	0	0	0	1	0	0			46	46		2	1	0	0	0	0	0	24	0	0	0	0	0	0	0	0
362	0	0	0	1	0	0	0	0	0	0	0	0	4	46	0	1	0	0	0	0	0	0	0	0	0	0	0	1						3	1	0	0	0	0	0	28	1	0	0	0	0	0	0	0
501	0	0	0	0	0	0	0	0	0	0	0	1	2	46	0	1	0	1	0	1	1	0	0	0	0	0	0	0	46	46				2	1	1	1	0	0	0	14	1	0	1	0	0	1	0	1
637	0	0	0	0	0	0	0	0	0	0	0	1	7	46	0	0	0	0	1	1	1	0	1	1	0	0	0	0	43	43				1	1	0	0	0	0	0	44	0	0	0	1	0	0	0	0
906	0	0	0	0	0	0	0	0	0	0	0	1	7	46	0	0	0	0	1	0	0	1	0	0	0	1	0	0			40	45		2	0	0	0	0	0	1
1109	0	0	0	0	0	0	0	0	0	0	0	1	4	46	0	0	0	0	1	0	0	0	0	1	0	0	0	0						3	0	0	0	0	0	1
1144	0	0	0	0	0	0	0	1	0	0	0	0	7	46	0	1	0	0	0	1	1	0	0	0	0	0	1	0	46	46			45	1	1	0	1	0	0	0	14	1	0	0	0	0	0	0	0
1165	0	0	0	0	0	0	0	0	0	0	0	1	2	46	0	1	0	0	0	0	0	0	1	1	0	0	0	0						2	1	0	0	0	0	0	12	1	0	0	0	0	0	0	0
1170	0	0	0	0	0	1	0	0	0	0	0	0	7	46	0	1	0	1	0	0	0	0	0	0	0	0	0	1						3	1	0	1	0	0	0	10	1	0	0	0	0	0	0	0
1218	0	0	0	0	0	0	0	0	0	0	0	1	7	46	0	0	1	0	0	1	1	0	0	1	0	1	0	0	40	43		43		1	0	0	0	0	0	1
1624	0	0	0	0	0	0	0	0	0	0	0	1	7	46	0	0	0	0	1	1	0	0	0	0	0	0	0	0	40					1	0	0	0	0	0	1
1702	0	0	0	1	0	0	0	0	0	0	0	0	2	46	0	1	0	0	0	1	0	0	0	0	0	1	0	0	45			45		2	1	1	1	0	0	0	10	1	0	0	0	0	1	0	0
1716	0	0	0	0	0	0	0	0	0	0	0	1	7	46	0	1	1	0	0	1	0	0	0	0	0	1	0	0	46			46		1	1	1	0	0	0	0	17	1	0	0	0	0	1	0	0
1919	0	0	0	0	0	0	0	0	0	0	0	1	8	46	0	0	0	0	1	0	0	0	0	0	0	0	1	0					43	2	0	0	0	0	0	1
1976	0	0	0	0	1	0	0	0	0	0	0	0	7	46	0	1	0	1	0	1	0	0	0	0	0	0	0	0	45					2	1	1	0	1	0	0	13	1	0	1	0	0	1	0	0
58	0	0	0	0	0	0	0	0	0	0	0	1	7	46	0	1	0	0	0	0	0	0	0	0	0	0	0	1						3	1	0	0	1	0	0	20	1	0	0	0	0	0	0	0
1323	0	0	0	0	0	0	0	0	0	0	0	1	7	46	0	0	0	0	1	0	0	0	0	0	0	0	0	1						3	0	0	0	0	0	1
1674	0	0	0	0	0	1	0	0	0	0	0	0	7	46	0	0	0	0	1	0	0	0	0	0	0	0	0	1						3	0	0	0	0	0	1
232	0	0	0	0	0	0	0	0	0	0	0	1	4	46	0	0	0	0	1	1	1	0	0	1	0	0	1	0	45	40			45	2	0	0	0	0	0	1
1791	0	0	0	0	1	0	0	0	0	0	0	0	8	46	0	1	0	0	0	0	0	0	0	0	0	0	0	1						3	1	0	0	0	0	0	20	0	0	0	0	0	0	0	0
1988	0	0	0	0	0	0	0	0	0	0	0	1	4	46	0	1	0	1	0	1	1	0	0	1	0	0	0	0	10	10				3	0	0	1	0	0	0		0	0	0	0	0	0	0	0
30	0	0	0	0	0	0	0	0	0	0	0	1	2	47	1	1	0	1	0	1	1	0	0	1	0	0	0	0	40	40				1	1	0	0	0	0	0	20	0	0	0	0	1	0	0	0
263	0	0	0	0	0	0	0	0	0	0	0	1	1	47	1	0	0	1	0	0	0	0	0	0	0	0	0	1						3	1	0	0	0	0	0	40	0	0	0	0	1	0	0	0
1478	0	0	0	0	0	0	0	0	0	0	0	1	7	47	0	0	0	0	1	1	1	0	0	0	0	0	0	0	45	45				1	0	0	0	0	0	1
1953	0	0	0	0	0	0	0	0	0	0	0	1	7	47	0	1	0	0	0	1	0	0	0	0	0	0	0	0	45					2	1	0	0	0	0	0	15	1	0	0	0	0	0	0	0
788	0	0	0	0	0	0	0	0	0	0	0	1	2	47	0	1	0	0	0	0	0	0	1	0	0	0	1	0					40	3	1	0	0	0	0	0	12	1	0	0	0	0	0	0	0
435	0	0	0	0	0	0	0	0	0	0	0	1	3	47	1	1	1	0	0	1	1	0	0	1	0	0	1	0	45	45			45	2	1	0	0	0	0	0	30	1	0	0	0	0	0	0	0
310	0	0	0	0	0	0	0	0	0	0	0	1	2	47	1	1	0	1	0	1	1	0	0	0	0	0	0	0	40	40				1	1	1	0	0	0	0	10	1	0	0	0	0	1	0	1
22	0	0	0	0	0	0	0	0	0	0	0	1	3	47	1	1	0	1	0	1	1	1	0	1	1	0	0	0	46	47	47			2	1	1	1	1	0	0	16	1	0	1	0	0	1	0	0
485	0	0	0	0	0	0	0	0	0	0	0	1	1	47	1	1	0	0	0	0	0	0	0	1	1	0	0	0						2	1	0	0	0	0	0	28	1	0	0	0	0	0	0	0
771	0	0	0	0	0	0	0	0	0	0	0	1	2	47	1	1	0	1	0	1	1	0	0	1	1	0	0	0	40	45				1	1	0	0	0	0	0	7	0	0	0	1	0	0	0	0
1803	0	0	0	0	0	0	0	0	0	0	0	1	7	47	0	0	0	0	1	1	0	0	0	1	0	0	0	0	46					1	1	0	0	0	0	0	46	0	0	0	1	0	0	0	0
1572	0	0	0	0	0	0	0	0	0	0	0	1	7	47	0	1	1	1	0	1	0	0	0	1	1	1	1	0	44			44	44	1	1	1	1	1	0	0	12	1	0	0	0	0	1	0	0
574	0	0	0	0	0	0	0	0	0	0	0	1	7	47	0	0	0	0	1	1	1	0	0	0	0	0	0	0	40	40				1	1	0	0	0	0	0	40	0	0	0	1	0	0	0	0
680	0	0	0	0	0	0	0	0	0	0	0	1	2	47	0	1	0	0	0	1	1	0	0	0	1	0	0	0	45	45				1	1	0	0	0	0	0	33	1	0	0	0	0	0	0	0
800	0	0	0	0	0	0	0	0	0	0	0	1	4	47	1	1	0	1	0	1	1	1	0	0	0	0	0	0	45	45	45			1	1	0	0	0	0	0	13	1	0	0	0	0	0	0	0
1436	0	0	0	0	0	0	0	0	0	0	0	1	5	47	1	1	0	0	0	0	0	0	0	0	0	0	0	1						3	0	0	0	0	0	1
643	0	0	0	0	0	0	0	0	0	0	0	1	3	47	1	1	0	1	0	0	0	0	0	0	0	0	0	1						3	1	0	0	1	0	0	9	1	0	1	0	0	0	0	0
806	0	0	0	0	0	0	0	0	0	0	0	1	4	47	1	1	0	1	0	1	0	0	1	1	0	0	0	0	45					2	1	0	0	0	0	0	12	1	0	1	0	0	0	0	0
1056	0	0	0	0	0	0	0	0	0	0	0	1	5	47	1	1	0	1	0	1	1	0	0	1	0	1	0	0	45	45		45		1	1	0	1	0	0	0	23	1	0	1	0	0	0	0	0
1098	0	0	0	0	0	0	0	0	0	0	0	1	5	47	0	0	1	0	0	0	1	0	0	1	0	1	0	0		40		40		1	0	0	0	0	0	1
1481	0	0	0	0	0	0	0	0	0	0	0	1	2	47	1	1	0	1	0	1	0	0	0	0	0	0	1	0	46				46	2	1	0	0	0	0	0	10	1	0	1	0	0	0	0	0
1400	0	0	0	0	0	0	0	0	0	0	0	1	8	47	1	0	1	0	0	0	1	0	0	0	0	0	0	0		40				1	1	0	0	0	0	0	17	0	1	0	0	0	0	0	0
743	0	0	0	0	0	0	0	0	0	0	0	1	8	47	0	0	0	0	1	1	1	0	0	0	0	0	0	0	46	46				1	0	0	0	0	0	1
1766	0	0	0	0	0	0	0	0	0	0	0	1	7	47	0	1	0	1	0	0	1	0	0	0	0	0	0	0		45				1	1	0	0	1	0	0	12	1	0	0	0	0	0	0	0
1340	0	0	0	0	0	0	0	0	0	0	0	1	1	47	0	0	0	0	1	1	0	0	0	0	0	0	0	0	45					1	0	0	0	0	0	1
1246	0	0	0	0	0	0	0	0	0	0	0	1	8	47	0	0	0	0	1	1	1	1	0	1	1	0	1	0	46	46	46		46	2	0	0	0	0	0	1
1559	0	0	0	0	0	0	0	0	0	0	0	1	4	47	1	1	0	1	0	1	1	0	0	0	0	0	0	0	40	40				1	1	0	0	0	0	0	47	1	0	0	0	0	0	0	0
277	0	0	0	0	0	0	0	0	0	0	0	1	3	47	1	1	1	1	0	0	0	1	0	1	1	0	0	0			44			1	1	0	0	0	0	0	25	0	0	0	0	1	0	0	0
940	0	0	0	0	0	0	0	0	0	0	0	1	1	47	1	1	1	1	0	1	1	1	1	1	1	1	1	0	42	42	45	46	16	1	0	0	0	0	0	1
898	0	0	0	0	0	0	0	0	0	0	0	1	8	47	1	1	0	0	0	0	0	0	0	0	1	0	0	0						3	1	0	0	0	0	0	18	1	0	0	0	0	0	0	0
1629	0	0	0	0	0	0	0	0	0	0	0	1	1	47	1	1	0	0	0	0	0	1	0	1	1	0	0	0			14			2	1	0	0	0	0	0	15	1	0	1	0	0	0	0	0
178	0	0	0	0	0	0	0	0	0	0	0	1	5	47	1	1	0	0	0	0	0	0	0	0	0	0	0	1						2	0	1	0	0	0	0		0	0	0	0	0	1	0	0
405	0	0	0	0	0	0	0	0	0	0	0	1	7	47	0	1	0	0	0	0	0	0	0	1	0	1	1	0				47	47	1	1	0	0	0	0	0	25	1	0	0	0	0	0	0	0
363	0	0	0	0	0	0	0	0	0	0	0	1	1	47	1	1	0	0	0	0	0	0	0	1	1	0	0	0						1	1	0	1	1	1	0	10	0	0	0	0	0	0	0	0
1466	0	0	0	0	0	0	0	0	0	0	0	1	5	47	1	1	0	0	0	0	0	0	0	1	0	0	1	0					40	2	0	0	0	0	0	1
1212	0	0	0	0	0	0	0	0	0	0	0	1	2	47	1	1	0	0	0	1	0	0	0	0	0	0	0	0	47					2	1	0	0	0	0	0	15	1	0	0	0	0	0	0	0
360	0	0	0	0	0	0	0	0	0	0	0	1	8	47	0	0	0	1	0	0	0	0	0	0	0	0	0	1						2	1	0	0	0	0	0	47	0	0	1	0	0	0	0	0
1710	0	0	0	0	0	0	0	0	0	0	0	1	7	47	0	1	0	1	0	0	0	1	0	1	0	0	0	0			46			2	1	1	1	1	0	0	11	1	0	1	0	0	1	0	1
376	0	0	0	0	0	0	0	0	0	0	0	1	1	47	1	1	0	1	0	0	0	0	0	0	0	0	1	0					45	2	1	0	0	0	0	0	10	1	0	0	0	0	0	0	0
1090	0	0	0	0	0	0	0	0	0	0	0	1	5	47	1	1	0	0	0	1	1	1	0	1	0	0	0	0	45	45	45			2	0	0	0	0	0	1
1383	0	0	0	0	0	0	0	0	0	0	0	1	5	47	1	1	0	0	0	0	0	1	0	1	0	0	0	0			45			2	1	1	0	0	0	0	16	1	0	0	0	0	1	0	0
1623	0	0	0	0	0	1	0	0	0	0	0	0	5	47	1	0	0	0	1	0	0	0	0	0	0	0	0	1						3	0	0	0	0	0	1
1653	0	0	0	0	0	0	0	0	0	0	0	1	4	47	1	0	0	1	0	0	0	0	0	0	1	0	0	0						3	1	1	0	0	0	0	20	0	0	1	0	0	0	0	0
11	0	0	0	0	0	0	0	0	0	0	0	1	1	47	1	0	1	0	0	0	0	0	0	0	0	0	0	1						3	0	0	0	0	0	1
21	0	0	0	0	0	0	0	0	0	0	0	1	1	47	1	1	0	1	0	1	1	1	0	1	0	0	0	0	46	46	46			2	1	0	0	0	0	0	19	1	0	0	0	0	0	0	0
261	0	0	0	1	0	0	0	0	0	0	0	0	2	47	1	0	0	0	1	0	0	0	0	0	0	0	0	1						2	0	0	0	0	1	0
262	0	0	0	0	0	0	0	0	0	0	0	1	1	47	1	1	1	1	0	1	1	1	0	1	1	0	1	0	46	46	46		46	1	1	0	1	0	0	0	5	1	0	0	0	0	0	0	0
270	0	0	0	0	0	0	0	0	0	0	0	1	2	47	1	1	0	0	0	0	0	0	0	1	1	0	0	0						3	1	0	0	0	0	0	16	1	0	0	0	0	0	0	0
412	0	0	0	0	0	0	0	0	0	0	0	1	5	47	1	1	0	1	0	1	0	0	0	0	0	0	0	0	45					1	1	0	0	0	0	0	15	0	0	0	0	1	0	0	0
678	0	0	0	0	0	0	0	0	0	0	0	1	3	47	1	1	0	0	0	0	0	0	0	0	0	0	0	1						3	1	1	1	0	0	0	12	1	0	1	0	0	1	0	1
766	0	0	0	0	0	0	0	0	0	0	0	1	2	47	1	1	0	0	0	1	0	0	0	0	0	0	0	0	40					2	1	0	0	0	0	0	13	1	0	0	0	0	0	0	0
832	0	0	0	0	0	0	0	0	0	0	0	1	1	47	1	1	0	0	0	0	1	1	0	0	0	1	0	0		40	40	40		1	1	1	0	0	0	0	10	1	0	0	0	0	1	0	0
836	0	0	0	1	0	0	0	0	0	0	0	0	2	47	1	1	0	0	0	1	0	0	0	0	0	0	0	0	20					3	1	0	1	0	0	0	20	1	0	0	0	0	0	0	0
882	0	0	0	0	0	0	0	0	0	0	0	1	1	47	1	1	0	0	0	1	0	0	0	0	0	0	0	0	43					1	1	1	0	0	0	0	18	1	0	0	0	0	1	0	0
1115	0	0	0	0	0	0	0	0	0	0	0	1	2	47	1	0	0	0	1	0	0	0	0	0	0	0	0	1						3	0	0	0	0	0	1
1138	0	0	0	0	0	0	0	0	0	0	0	1	2	47	1	1	0	0	0	0	0	0	0	0	0	0	0	1						3	1	1	1	0	0	0	18	1	0	0	0	0	1	0	0
1248	0	0	0	0	0	0	0	0	0	0	0	1	5	47	1	0	0	0	1	1	0	0	0	0	0	0	0	0	47					1	0	0	0	0	0	1
985	0	0	0	0	0	0	0	0	0	0	0	1	5	47	1	0	0	0	1	0	0	0	0	0	0	0	0	1						3	0	0	0	0	0	1
1887	0	0	0	0	0	0	0	0	0	0	0	1	2	47	1	0	0	0	1	1	1	1	0	1	1	1	1	0	45	45	45	45	45	1	0	0	0	0	0	1
1948	0	0	0	0	0	0	0	0	0	0	0	1	1	47	1	1	0	0	0	0	0	0	0	1	0	0	0	0						3	0	0	0	0	0	1
831	0	0	0	0	0	1	0	0	0	0	0	0	8	47	1	1	0	0	0	1	1	0	0	0	0	0	0	0	47	47				1	1	0	0	0	0	0	20	1	0	0	0	0	0	0	0
1082	0	0	0	0	0	0	0	0	0	0	0	1	2	47	1	1	0	0	0	1	0	0	0	0	0	0	0	0	45					2	0	1	0	0	0	0		0	0	0	0	0	1	0	0
1390	0	0	0	0	0	0	0	0	0	0	0	1	5	47	1	0	0	1	0	1	1	1	0	1	0	0	1	0	40	40	30		40	2	1	0	0	0	0	0	30	0	0	1	0	0	0	0	0
432	0	0	0	0	0	0	0	0	0	0	0	1	1	47	0	1	0	1	0	0	0	1	0	0	0	1	1	0			45	46	46	1	0	1	0	1	0	0		0	0	0	0	0	1	0	0
722	0	0	0	1	0	0	0	0	0	0	0	0	2	47	0	1	0	1	0	0	0	0	0	0	0	0	0	1						3	1	0	0	0	0	0	15	1	0	1	0	0	0	0	0
805	0	0	0	0	0	0	0	0	0	0	0	1	4	47	0	1	1	1	0	1	0	1	0	1	0	0	0	0	43		46			1	1	1	0	1	0	0	14	1	0	0	0	0	0	0	1
1696	0	0	0	0	0	0	0	0	0	0	0	1	8	47	0	1	0	0	0	0	0	0	0	0	0	0	0	1						3	0	0	0	0	0	1
1795	0	0	0	0	0	0	0	0	0	0	0	1	8	47	0	1	0	1	0	0	0	0	0	1	0	0	0	0						2	0	0	0	1	0	0		0	0	0	0	0	0	0	0
51	0	0	0	0	0	0	0	0	0	0	0	1	7	47	0	1	0	0	0	0	1	0	0	1	0	1	0	0		44		46		2	1	1	0	0	0	0	13	1	0	0	0	0	1	0	0
298	0	0	0	0	0	0	0	1	0	0	0	0	4	47	0	1	0	0	0	0	0	0	0	1	0	0	0	0						2	1	0	0	0	0	0	26	1	0	0	0	0	0	0	0
510	0	0	0	0	0	0	0	0	0	0	0	1	2	47	0	1	0	0	0	1	0	0	0	1	1	0	1	0	40				30	1	0	0	0	1	0	0		0	0	0	0	0	0	0	0
986	0	0	0	0	0	0	0	0	0	0	0	1	5	47	0	1	1	1	0	1	1	0	0	0	0	1	1	0	46	46		46	46	1	1	0	0	0	0	0	24	1	1	1	0	0	0	0	0
1685	0	0	0	0	0	0	0	0	0	0	0	1	7	47	0	1	0	1	0	1	1	0	0	0	0	1	1	0	45	45		45	45	2	1	0	0	0	0	0	14	0	0	1	0	0	0	0	0
1902	0	0	0	0	0	0	0	0	0	0	0	1	7	47	0	1	0	1	0	1	1	0	0	0	0	0	0	0	46	45				1	0	0	0	0	0	1
1962	0	0	0	0	0	0	0	0	0	0	0	1	7	47	0	1	0	1	0	0	0	1	0	1	0	0	0	0			35			3	1	0	0	1	0	0	13	1	0	0	0	0	0	0	0
1982	0	0	0	0	0	0	0	0	0	0	0	1	2	47	0	1	0	0	0	0	0	0	0	1	0	0	0	0						2	1	0	0	1	0	0	13	1	0	0	0	0	0	0	0
1985	0	0	0	0	0	0	0	0	0	0	0	1	2	47	0	1	0	0	0	1	1	1	0	0	0	1	0	0	42	42	45	43		1	1	1	1	0	0	0	16	1	0	0	0	0	0	0	0
1997	0	0	0	0	0	0	0	0	0	0	0	1	7	47	0	1	0	1	0	0	0	0	0	1	0	0	0	0						3	1	1	0	0	0	0	12	0	0	1	0	0	0	0	1
183	0	0	0	0	0	0	0	0	0	0	0	1	2	47	0	1	1	1	0	1	0	0	0	0	0	0	1	0	45				45	1	1	1	0	1	0	0	4	1	0	0	0	0	0	0	0
423	0	0	0	0	0	0	0	0	0	0	0	1	7	47	0	0	0	0	1	1	0	0	0	0	0	1	1	0	46			47	46	1	0	0	0	0	0	1
552	0	0	0	0	0	0	0	0	0	0	0	1	2	47	0	1	0	0	0	0	0	0	0	1	0	0	0	0						3	1	0	0	0	0	0	20	1	0	0	0	0	0	0	0
619	0	0	0	0	0	0	0	0	0	0	0	1	4	47	0	1	0	0	0	0	0	0	0	0	0	0	0	1						3	0	1	0	0	0	0		0	0	0	0	0	1	0	0
887	0	0	0	0	0	0	0	0	0	0	0	1	7	47	0	1	0	0	0	1	0	0	0	0	0	0	0	0	47					2	0	0	0	1	0	0		0	0	0	0	0	0	0	0
1194	0	0	0	0	0	0	0	0	0	0	0	1	7	47	0	1	0	0	0	0	0	0	0	0	0	0	0	1						3	1	0	0	0	0	0	35	1	0	0	0	0	0	0	0
1586	0	0	0	0	0	0	0	0	0	0	0	1	5	47	0	0	0	0	1	0	0	0	0	0	0	0	0	1						3	0	0	0	0	0	1
1797	0	0	0	0	0	0	0	0	0	0	0	1	7	47	0	0	0	0	1	0	0	0	0	0	0	0	0	1						3	0	1	0	0	0	0		0	0	0	0	0	1	0	0
1904	0	0	0	0	0	0	0	0	0	0	0	1	2	47	0	1	0	0	0	0	0	1	0	1	0	1	0	0			46	47		2	1	0	0	1	0	0	11	1	0	0	0	0	0	0	0
252	0	0	0	0	0	0	0	0	0	0	0	1	4	48	1	1	1	1	0	1	1	0	1	1	1	1	1	0	43	45		45	43	1	1	0	0	0	0	0	12	1	0	0	0	1	0	0	0
1283	0	0	0	0	0	0	0	0	0	0	0	1	8	48	1	1	0	1	0	1	1	0	0	1	1	1	1	0	43	45		45	45	1	1	1	0	0	0	0	13	1	0	1	0	1	1	0	1
170	0	0	0	0	0	0	0	0	0	0	0	1	4	48	1	1	0	0	0	0	0	1	0	0	1	0	0	0			44			1	0	0	0	0	0	1
749	0	0	0	0	0	0	0	0	0	0	0	1	4	48	1	1	0	0	0	0	1	1	1	0	0	0	0	0		46	46			1	0	0	0	0	0	1
858	0	0	0	0	0	0	0	0	0	0	0	1	1	48	1	1	0	1	0	1	1	1	0	0	1	1	1	0	45	45	46	45	46	1	1	0	0	1	0	0	15	1	0	1	0	0	0	0	0
1621	0	0	0	0	0	0	0	0	0	0	0	1	2	48	1	1	0	1	0	1	1	1	0	1	1	1	1	0	47	47	47	48	47	1	1	1	0	0	0	0	22	1	0	0	0	0	1	0	0
1227	0	0	0	0	0	0	0	0	0	0	0	1	1	48	0	0	0	0	1	1	1	1	0	1	1	1	1	0	40	40	40	40	45	1	0	0	0	0	0	1
1848	0	0	0	0	0	1	0	0	0	0	0	0	5	48	0	1	0	1	0	1	0	0	0	1	1	0	0	0	45					1	1	0	0	0	0	0	30	1	0	1	0	0	0	0	0
347	0	0	0	0	0	0	0	0	0	0	0	1	7	48	0	1	1	1	0	1	1	1	0	0	1	0	0	0	46	46	47			2	1	1	0	0	0	0	12	1	0	1	0	0	1	0	0
1805	0	0	0	0	0	0	0	0	0	0	0	1	4	48	0	1	0	1	0	1	1	1	1	1	1	1	1	0	40	40	40	40	5	1	1	1	1	1	0	0	13	0	0	0	0	1	0	0	0
1987	0	0	0	0	0	0	0	0	0	0	0	1	4	48	0	1	0	1	0	1	1	1	0	1	1	1	1	0	40	45	46	40	40	1	1	0	0	0	0	0	18	1	0	1	0	0	0	0	0
1994	0	0	0	0	0	0	0	0	0	0	0	1	8	48	0	0	0	0	1	0	1	0	0	0	1	0	0	0		45				1	0	0	0	0	0	1
626	0	0	0	0	0	0	0	0	0	0	0	1	4	48	0	0	0	1	0	1	1	0	0	0	0	0	0	0	45	45				1	1	0	0	0	0	0	46	0	0	0	1	0	0	0	0
1316	0	0	0	1	0	0	0	0	0	0	0	0	7	48	0	0	1	0	0	1	0	0	0	0	0	1	1	0	42			42	45	1	1	0	0	0	0	0	44	0	0	0	1	0	0	0	0
571	0	0	0	0	0	0	0	0	0	0	0	1	4	48	0	1	0	0	0	1	1	0	0	0	0	0	0	0	47	47				1	1	0	0	1	0	0	10	1	0	0	0	0	0	0	0
1193	0	0	0	0	0	0	0	0	0	0	0	1	2	48	1	1	0	1	0	0	0	0	0	0	0	1	0	0				47		1	1	0	0	1	0	0	15	1	0	1	0	0	0	0	0
1996	0	0	0	0	0	0	0	0	0	0	0	1	7	48	0	1	1	0	0	1	1	1	1	1	1	1	1	0	43	43	43	43	43	1	1	0	0	0	0	0	45	1	0	0	1	0	0	0	0
449	0	0	0	0	0	0	0	0	0	0	0	1	5	48	1	1	0	0	0	0	0	1	0	0	0	1	1	0			45	45	45	1	1	0	0	0	0	0	48	1	0	1	0	0	0	0	0
669	0	0	0	1	0	0	0	0	0	0	0	0	7	48	1	0	0	0	1	1	0	0	0	0	0	1	1	0	45			45	35	1	1	0	0	0	0	0	45	0	0	0	1	0	0	0	0
1494	0	0	0	0	0	0	0	0	0	0	0	1	1	48	1	0	1	0	0	1	1	0	0	1	0	0	1	0	46	46			46	1	0	0	0	0	0	1
524	0	0	0	0	0	0	0	0	0	0	0	1	5	48	1	0	0	0	1	1	0	0	0	0	0	0	0	0	40					1	1	0	0	0	0	0	45	0	0	0	1	0	0	0	0
746	0	0	0	0	0	0	0	0	0	0	0	1	2	48	0	1	0	0	0	1	0	0	0	1	0	0	0	0	45					2	1	1	0	1	0	0	17	1	0	0	0	0	1	0	0
1188	0	0	0	0	0	1	1	0	0	0	0	0	4	48	0	0	0	0	1	1	0	0	0	0	0	0	0	0	45					2	0	0	0	0	0	1
1259	0	0	0	0	0	0	0	0	0	0	0	1	2	48	0	0	0	0	1	1	0	0	0	1	0	0	0	0	43					1	0	0	0	0	0	1
1310	0	0	0	0	0	0	0	0	0	0	0	1	1	48	0	0	0	0	1	1	1	0	0	1	0	0	0	0	48	48				1	0	0	0	0	0	1
1519	0	0	0	0	0	0	0	0	0	0	0	1	2	48	0	1	0	0	0	0	0	0	0	1	1	0	0	0						1	1	0	1	0	0	0	25	1	0	0	0	0	0	0	0
996	0	0	0	0	0	0	0	0	0	0	0	1	3	48	1	1	0	0	0	0	0	1	0	0	0	0	0	0			30			2	1	0	0	0	0	0	25	1	0	0	0	0	0	0	0
1456	0	0	0	0	0	0	0	0	0	0	0	1	2	48	1	1	0	1	0	1	0	0	0	1	1	0	1	0	40				44	1	1	0	0	0	0	0	9	0	0	0	0	1	0	0	0
247	0	0	0	0	0	0	0	0	0	0	0	1	2	48	0	1	0	1	0	1	0	0	0	1	1	0	0	0	40					1	0	0	0	0	0	1
1030	0	0	0	0	0	0	0	0	0	0	0	1	4	48	0	1	0	0	0	0	0	0	1	1	0	0	1	0					45	3	1	0	0	0	1	0	15	1	0	0	0	0	0	0	0
1694	0	0	0	0	0	0	0	0	0	0	0	1	2	48	0	1	0	0	0	1	0	0	0	0	0	0	0	0	39					1	1	0	0	0	0	0	39	0	0	0	1	0	0	0	0
1750	0	0	0	0	0	0	0	0	0	0	0	1	5	48	0	1	1	0	0	1	0	1	1	1	1	1	1	0	42		44	42	42	1	1	1	0	0	0	0	16	0	0	0	0	1	1	0	0
165	0	0	0	0	0	0	0	0	0	0	0	1	4	48	0	0	1	1	0	1	0	0	0	0	0	0	0	0	48					1	1	0	0	0	0	0	48	0	0	0	1	0	0	0	0
1974	0	0	0	0	1	0	0	0	0	0	0	0	4	48	0	0	0	1	0	1	0	0	0	1	1	0	0	0	46					1	1	0	0	0	0	0	47	0	0	0	1	1	0	0	0
970	0	0	0	0	0	0	0	0	0	0	0	1	7	48	0	1	1	0	0	1	1	0	0	0	0	0	0	0	47	47				1	1	0	0	0	0	0	47	1	1	0	0	0	0	0	0
89	0	0	0	0	0	0	0	0	0	0	0	1	2	48	1	1	0	0	0	1	0	0	0	0	0	0	0	0	45					2	1	0	0	0	0	0	15	1	0	0	0	0	0	0	0
910	0	0	0	0	0	0	0	0	0	0	0	1	2	48	1	1	0	1	0	1	1	1	0	0	0	0	0	0	47	46	45			1	1	0	0	1	0	0	13	1	0	1	0	0	0	0	0
1427	0	0	0	0	0	0	0	0	0	0	0	1	4	48	1	1	0	0	0	1	1	1	0	1	1	0	0	0	40	45	45			2	1	0	0	0	0	0	15	1	0	0	0	0	0	0	0
472	0	0	0	0	0	0	0	0	0	0	0	1	5	48	0	0	0	0	1	1	0	1	0	0	0	0	1	0	45		47		45	1	0	0	0	0	1	0
1134	0	0	0	0	0	0	0	1	0	0	0	0	5	48	0	0	0	0	1	1	1	0	0	0	0	1	1	0	40	40		40	40	1	1	0	0	0	0	0	43	0	0	0	1	0	0	0	0
1173	0	0	0	0	0	0	0	0	0	0	0	1	2	48	0	0	0	0	1	1	0	0	0	0	0	0	0	0	48					1	1	0	0	0	0	0	43	0	0	0	1	0	0	0	0
829	0	0	0	0	0	0	0	0	0	0	0	1	8	48	0	0	0	0	1	1	1	0	0	1	1	1	0	0	47	47		47		1	0	0	0	0	0	1
1738	0	0	0	1	0	0	0	0	0	0	0	0	2	48	0	1	0	0	0	1	0	0	0	0	0	1	0	0	45			45		2	1	0	1	0	0	0	11	1	0	0	0	0	0	0	0
1995	0	0	0	0	0	1	0	0	0	0	0	0	7	48	0	1	0	0	0	0	0	0	0	0	1	0	1	0					40	3	1	0	0	0	0	0	19	1	0	0	0	0	0	0	0
158	0	0	0	0	0	0	0	0	0	0	0	1	4	48	0	1	0	0	0	1	0	0	0	1	1	0	0	0	35					1	1	1	0	0	0	0	20	1	0	0	0	0	1	0	0
601	0	0	0	0	0	0	0	0	0	0	0	1	2	48	1	1	0	0	0	1	1	0	0	1	1	1	0	0	45	47		45		1	1	1	0	0	0	0	14	1	0	0	0	0	1	0	0
1257	0	0	0	0	0	0	0	0	0	0	0	1	2	48	1	1	0	0	0	1	0	0	0	0	0	0	0	0	45					1	0	0	0	0	0	1
492	0	0	0	0	0	0	0	0	0	0	0	1	4	48	1	1	0	1	0	1	0	1	0	0	1	0	1	0	39		35		35	1	1	1	0	0	0	0	30	1	0	1	0	0	1	0	1
1337	0	0	0	0	0	0	0	0	0	0	0	1	5	48	0	0	0	0	1	1	0	1	1	0	0	1	0	0	43		45	47		2	0	0	0	0	0	1
845	0	0	0	0	0	0	0	0	0	0	0	1	2	48	0	1	0	1	0	1	1	0	0	0	0	0	0	0	48	46				2	1	0	0	0	0	0	16	1	0	1	0	0	0	0	0
1399	0	0	0	0	0	0	0	0	0	0	0	1	2	48	1	1	0	0	0	0	0	0	0	0	0	0	0	1						3	1	0	0	0	0	0	30	1	0	0	0	0	0	0	0
955	0	0	0	0	0	0	0	0	0	0	0	1	2	48	0	1	0	1	0	1	1	1	0	1	0	1	0	0	47	47	47	47		1	1	1	0	0	0	0	13	1	0	1	0	0	0	0	1
1378	0	0	0	0	0	1	0	0	0	0	0	0	7	48	0	1	0	0	0	0	0	0	0	0	0	0	0	1						3	1	0	0	0	0	0	16	1	0	0	0	0	0	0	0
34	0	0	0	0	0	0	0	0	0	0	0	1	2	48	0	1	0	0	0	1	0	0	0	0	0	1	1	0	45			45	45	1	1	0	0	0	0	0	35	0	0	0	0	1	0	0	0
1654	0	0	0	0	0	0	0	0	0	0	0	1	2	48	0	1	0	0	0	0	0	0	0	0	0	0	0	1						2	1	0	0	0	0	0	20	1	0	0	0	0	0	0	0
545	0	0	0	0	0	0	0	0	0	0	0	1	5	48	1	1	0	0	0	1	0	0	0	0	0	0	0	0	45					2	1	0	0	0	0	0	18	1	0	0	0	0	0	0	0
587	0	0	0	0	0	0	0	0	0	0	0	1	2	48	1	0	0	1	0	0	0	1	0	0	0	0	0	0			40			2	0	0	0	0	1	0
1613	0	0	0	0	0	0	0	0	0	0	0	1	3	48	1	1	0	0	0	0	0	0	0	0	0	0	0	1						3	0	0	0	0	0	1
976	0	0	0	0	0	0	0	0	0	0	0	1	1	48	1	1	0	1	0	1	1	1	0	1	1	0	1	0	46	46	46		46	1	1	1	1	1	0	0	9	1	0	1	0	0	1	0	0
1439	0	0	0	0	0	0	0	0	0	0	0	1	2	48	1	1	0	1	0	1	1	0	0	1	0	0	0	0	46	46				1	1	0	0	0	0	0	14	1	0	1	0	0	0	0	0
7	0	0	0	0	0	0	0	0	0	0	0	1	2	48	0	1	0	0	0	0	0	0	0	1	0	0	0	0						2	1	1	0	0	0	0	11	1	0	0	0	0	1	0	0
1377	0	0	0	0	0	0	0	0	0	0	0	1	8	48	0	1	1	1	0	1	1	0	0	1	1	1	1	0	45	45		45	35	1	1	0	0	0	0	0	30	0	0	0	0	1	0	0	0
284	0	0	0	0	0	0	0	0	0	0	0	1	4	48	0	1	0	0	0	0	0	1	0	0	0	0	0	0			38			2	1	0	0	0	0	0	25	1	0	0	0	0	0	0	0
456	0	0	0	0	0	0	0	0	0	0	0	1	7	48	0	1	0	1	0	0	0	1	0	1	1	0	0	0			45			1	1	0	0	0	0	0	47	1	0	1	0	0	0	0	0
1757	0	0	0	0	0	0	0	0	0	0	0	1	7	48	0	0	0	0	1	1	0	0	0	0	0	0	0	0	46					2	0	0	0	0	0	1
1811	0	0	0	0	0	0	0	0	0	0	0	1	7	48	0	1	0	1	0	1	0	1	0	1	0	0	0	0	45		45			2	1	0	0	0	0	0	25	1	0	0	0	0	0	0	0
1827	0	0	0	0	1	0	0	0	0	0	0	0	7	48	0	1	0	0	0	0	0	0	1	1	1	0	0	0						3	1	0	0	1	0	0	15	1	0	0	0	0	0	0	0
210	0	0	0	0	0	0	0	0	0	0	0	1	2	48	1	1	0	0	0	0	1	0	0	0	0	0	0	0		47				3	1	1	0	0	0	0	15	1	0	0	0	0	1	0	0
618	0	0	0	1	0	0	0	0	0	0	0	0	4	48	1	1	0	0	0	0	0	0	0	0	0	0	0	1						3	1	0	0	0	0	0	18	1	0	0	0	0	0	0	0
895	0	0	0	0	0	0	0	0	0	0	0	1	2	48	1	0	0	0	1	0	0	0	0	0	0	0	0	1						3	0	0	0	0	0	1
950	0	0	0	0	0	0	0	0	0	0	0	1	5	48	1	0	0	0	1	0	0	0	0	0	0	0	0	1						3	0	0	0	0	0	1
1253	0	0	0	0	0	0	0	0	0	0	0	1	4	48	1	0	0	0	1	0	0	0	0	0	0	0	0	1						2	0	0	0	0	0	1
1647	0	0	0	0	0	0	0	0	0	0	0	1	1	48	1	1	0	1	0	1	0	0	0	0	0	0	0	0	40					1	1	0	0	1	0	0	10	1	0	1	0	0	0	0	0
576	0	0	0	0	0	0	0	0	0	0	0	1	2	48	1	1	0	0	0	1	0	0	0	0	0	0	0	0	40					2	1	0	0	0	0	0	35	1	0	0	0	0	0	0	0
585	0	0	0	0	0	0	0	0	0	0	0	1	1	48	1	1	0	0	0	1	0	0	0	0	0	0	0	0	48					2	1	0	0	1	0	0	10	1	0	0	0	0	0	0	0
592	0	0	0	0	0	0	0	0	0	0	0	1	2	48	1	1	0	1	0	1	1	0	0	0	0	1	0	0	47	47		47		1	1	0	0	0	0	0	13	1	0	1	1	0	0	0	0
622	0	0	0	0	0	0	0	0	0	0	0	1	2	48	1	0	0	0	1	1	0	0	0	0	0	0	0	0	45					3	0	0	0	0	1	0
726	0	0	0	0	0	0	0	0	0	0	0	1	4	48	1	1	0	0	0	1	1	0	0	1	1	0	0	0	12	12				3	0	0	0	1	0	0		0	0	0	0	0	0	0	0
755	0	0	0	0	0	0	0	0	0	0	0	1	1	48	1	1	1	1	0	1	1	1	0	1	0	1	0	0	42	46	47	42		1	1	0	0	0	0	0	44	0	0	1	0	0	0	0	0
776	0	0	0	0	0	0	0	0	0	0	0	1	8	48	1	1	1	0	0	1	1	0	0	1	0	1	0	0	46	46		46		1	1	1	1	1	0	0	13	1	1	0	0	0	1	0	0
851	0	0	0	0	0	0	0	0	0	0	0	1	4	48	1	1	0	1	0	0	0	0	0	0	0	0	0	1						3	1	0	0	0	0	0	15	1	0	0	0	0	0	0	0
1023	0	0	0	0	0	0	0	1	0	0	0	0	1	48	1	0	0	0	1	0	0	0	0	0	0	0	0	1						2	0	0	0	0	0	1
1099	0	0	0	0	0	0	0	0	0	0	0	1	1	48	1	0	0	0	1	1	1	1	0	0	1	0	0	0	48	48	48			1	0	0	0	0	0	1
1209	0	0	0	0	0	0	0	0	0	0	0	1	4	48	1	1	0	1	0	1	0	0	0	0	0	0	0	0	45					2	1	0	0	0	0	0	18	1	0	0	0	0	0	0	0
1210	0	0	0	0	0	0	0	0	0	0	0	1	2	48	1	1	1	0	0	0	0	0	0	0	0	0	0	1						3	1	1	1	1	0	0	16	1	0	0	0	0	1	0	0
1333	0	0	0	0	0	0	0	0	0	0	0	1	4	48	1	0	0	0	1	0	0	0	0	1	0	0	0	0						2	0	0	0	0	0	1
1656	0	0	0	0	0	0	0	0	0	0	0	1	2	48	1	1	0	0	0	0	1	0	0	1	0	0	0	0		35				3	1	0	0	0	0	0	38	1	0	0	0	0	0	0	0
1706	0	0	0	0	0	0	0	0	0	0	0	1	3	48	1	1	0	0	0	1	0	0	0	0	1	1	0	0	30			40		2	1	0	0	0	0	0	30	1	0	0	0	0	0	0	0
1335	0	0	0	0	0	0	0	0	0	0	0	1	3	48	1	1	0	0	0	1	0	0	0	0	1	0	0	0	45					2	1	0	0	1	0	0	20	1	0	0	0	0	0	0	0
1808	0	0	0	0	0	0	0	0	0	0	0	1	3	48	1	1	0	0	0	0	0	0	0	0	1	0	0	0						1	1	0	0	0	0	0	15	1	0	0	0	0	0	0	0
1176	0	0	0	0	0	0	0	0	0	0	0	1	1	48	1	0	0	0	1	0	0	0	0	0	0	0	0	1						3	0	0	0	0	1	0
1597	0	0	0	0	0	1	0	0	0	0	0	0	2	48	1	1	0	0	0	1	0	0	0	0	0	0	0	0	46					1	1	0	0	0	0	0	13	1	0	0	0	0	0	0	0
706	0	0	0	0	0	0	0	0	0	0	0	1	4	48	0	1	0	0	0	0	1	0	0	0	0	0	0	0		46				2	1	1	0	0	0	0	10	1	0	0	0	0	1	0	0
888	0	0	0	0	0	0	0	0	0	0	0	1	2	48	0	0	0	1	0	1	1	0	0	1	0	0	1	0	47	46			48	2	0	1	0	0	0	0		0	0	0	0	0	1	0	0
959	0	0	0	0	0	0	0	0	0	0	0	1	2	48	0	1	0	0	0	1	0	0	0	0	0	0	1	0	42				4	1	1	0	0	0	0	0	13	1	0	0	0	0	0	0	0
991	0	0	0	0	0	0	0	0	0	0	0	1	3	48	0	0	0	0	1	0	0	0	0	1	0	0	0	0						2	0	0	0	0	0	1
1040	0	0	0	0	0	0	0	0	0	0	0	1	8	48	0	1	0	0	0	0	0	0	0	0	0	0	0	1						3	1	1	0	0	0	0	8	1	0	0	0	0	1	0	0
209	0	0	0	0	0	0	0	0	0	0	0	1	7	48	0	0	0	0	1	1	0	1	0	0	0	1	0	0	47		40	47		1	0	0	0	0	0	1
685	0	0	0	0	0	0	0	0	0	0	0	1	3	48	0	1	0	0	0	0	0	0	0	1	0	0	0	0						3	0	0	0	0	1	0
813	0	0	0	0	0	0	0	0	0	0	0	1	7	48	0	0	0	0	1	0	0	0	0	0	0	0	0	1						3	0	0	0	0	0	1
1035	0	0	0	0	0	0	0	1	0	0	0	0	5	48	0	1	0	1	0	1	1	1	0	0	1	1	0	0	45	45	45	45		1	1	0	1	0	0	0	22	0	0	0	0	1	0	0	0
1122	0	0	0	0	0	0	0	0	0	0	0	1	7	48	0	1	0	0	0	0	0	1	0	0	0	0	0	0			21			2	1	0	0	0	0	0	22	1	0	0	0	0	0	0	0
605	0	0	0	0	0	0	0	0	0	0	0	1	7	48	0	1	0	0	0	1	0	0	0	0	0	0	0	0	46					1	1	0	0	1	0	0	12	1	0	0	0	1	0	0	0
1767	0	0	0	0	0	0	0	0	0	0	0	1	7	48	0	1	0	0	0	0	0	1	0	1	1	0	0	0			48			2	1	1	1	0	0	0	25	1	0	0	0	0	1	0	0
399	0	0	0	0	0	0	0	0	0	0	0	1	4	48	0	0	0	1	0	0	0	0	0	1	0	0	0	0						3	0	0	0	0	0	1
787	0	0	0	0	0	0	0	1	0	0	0	0	4	48	0	1	0	0	0	0	0	1	0	1	0	1	1	0			45	45	46	1	1	0	0	0	0	0	12	0	0	0	0	1	0	0	0
1116	0	0	0	0	0	0	0	0	0	0	0	1	2	48	0	0	0	1	0	0	0	0	0	0	1	1	0	0				45		2	0	1	0	0	0	0		0	0	0	0	0	0	0	1
1395	0	0	0	0	0	0	0	0	0	0	0	1	2	48	0	0	0	1	0	1	0	1	0	1	0	0	0	0	46		30			1	1	1	1	0	0	0	13	0	0	1	0	0	0	0	1
1771	0	0	0	0	0	0	0	0	0	0	0	1	4	48	0	0	0	1	0	1	0	0	0	0	0	0	1	0	45				45	2	0	0	0	0	0	1
691	0	0	0	0	0	0	0	0	0	0	0	1	1	49	1	0	0	1	0	0	1	1	0	1	0	0	1	0		33	33		33	1	1	1	0	0	0	0	33	0	0	1	1	0	0	0	1
550	0	0	0	0	0	0	0	0	0	0	0	1	2	49	1	1	0	0	0	0	0	0	0	0	0	0	1	0					30	2	1	0	0	0	0	0	16	1	0	0	0	0	0	0	0
373	0	0	0	0	0	0	0	0	0	0	0	1	2	49	1	1	0	0	0	1	0	0	0	0	0	0	0	0	40					1	0	0	0	0	1	0
471	0	0	0	0	0	0	0	0	0	0	0	1	2	49	1	1	0	0	0	1	0	0	0	0	0	0	0	0	48					1	1	0	0	0	0	0	17	1	0	0	0	0	0	0	0
903	0	0	0	0	0	0	0	0	0	0	0	1	4	49	1	1	0	1	0	1	1	0	0	1	1	1	1	0	40	45		45	40	1	1	0	0	0	0	0	16	1	0	0	0	0	0	0	0
932	0	0	0	0	0	0	0	0	0	0	0	1	1	49	1	1	0	1	0	1	1	1	0	0	1	1	1	0	40	45	45	45	45	1	1	0	0	1	0	0	14	1	0	1	0	0	0	0	0
1140	0	0	0	0	0	0	0	0	0	0	0	1	3	49	0	0	0	1	0	1	1	0	0	0	0	0	0	0	45	45				2	0	0	0	0	0	1
257	0	0	0	0	0	0	0	0	0	0	0	1	7	49	0	1	0	0	0	1	1	1	0	1	1	0	0	0	45	45	45			2	1	0	0	0	0	0	14	1	0	0	0	0	0	0	0
1028	0	0	0	0	0	0	0	0	0	0	0	1	7	49	0	1	0	0	0	1	1	1	0	1	1	1	1	0	48	48	48	49	45	1	1	1	1	1	0	0	12	0	0	0	0	1	0	0	0
1274	0	0	0	0	0	0	0	0	0	0	0	1	7	49	0	1	0	0	0	1	1	1	0	1	1	1	1	0	45	45	45	45	49	1	1	0	0	1	0	0	14	1	0	0	0	0	0	0	0
1574	0	0	0	0	0	0	0	0	0	0	0	1	7	49	0	1	0	1	0	1	1	1	1	1	1	1	1	0	45	45	45	45	40	1	1	0	0	1	0	0	13	0	0	0	1	1	0	0	0
1039	0	0	0	0	0	0	0	0	0	0	0	1	2	49	1	0	0	0	1	1	0	0	0	0	0	0	0	0	45					2	1	0	0	0	0	0	45	1	0	0	0	0	0	0	0
87	0	0	0	0	0	0	0	0	0	0	0	1	2	49	1	0	1	0	0	1	1	0	0	0	0	0	0	0	45	45				1	1	0	0	0	0	0	40	0	0	0	1	0	0	0	0
458	0	0	0	0	0	0	0	0	0	0	0	1	2	49	1	1	1	0	0	1	0	0	0	0	0	0	1	0	40				45	1	1	0	0	0	0	0	24	1	0	0	0	0	0	0	0
846	0	0	0	0	0	0	0	0	0	0	0	1	4	49	1	0	0	0	1	1	1	1	0	1	1	0	1	0	46	46	48		48	1	1	0	0	0	0	0	46	0	0	0	1	0	0	0	0
374	0	0	0	0	0	0	0	0	0	0	0	1	8	49	1	1	0	0	0	1	0	1	0	0	0	0	0	0	43		43			1	1	1	1	1	0	0	19	1	0	0	1	0	1	0	0
1418	0	0	0	1	0	0	0	0	0	0	0	0	3	49	1	1	0	0	0	1	1	0	0	0	0	0	0	0	45	45				1	1	0	0	0	0	0	18	1	0	0	0	0	0	0	0
554	0	0	0	0	0	0	0	0	0	0	0	1	4	49	1	1	0	0	0	1	0	0	0	0	0	0	0	0	45					1	1	0	0	0	0	0	11	1	0	0	0	0	0	0	0
578	0	0	0	0	0	0	0	0	0	0	0	1	4	49	1	1	1	1	0	1	0	0	0	1	1	1	1	0	45			48	45	1	1	0	0	0	0	0	15	0	0	0	0	1	0	0	0
651	0	0	0	0	0	0	0	0	0	0	0	1	5	49	1	1	0	1	0	1	0	0	0	0	0	0	1	0	35				40	1	1	0	0	0	0	0	17	1	0	1	1	0	0	0	0
1205	0	0	0	0	0	0	0	0	0	0	0	1	3	49	1	1	0	1	0	1	1	0	0	0	0	1	0	0	47	47		47		2	1	0	0	0	0	0	25	1	0	1	0	0	0	0	0
698	0	0	0	0	0	0	0	0	0	0	0	1	2	49	1	1	0	0	0	1	0	0	0	1	0	1	0	0	47			47		1	1	0	0	0	0	0	25	1	0	0	0	0	0	0	0
195	0	0	0	0	0	0	0	0	0	0	0	1	8	49	0	1	0	0	0	1	0	0	0	0	1	0	0	0	47					1	1	0	0	0	0	0	47	0	0	0	1	0	0	0	0
290	0	0	0	1	0	0	0	0	0	0	0	0	7	49	0	0	0	0	1	1	0	0	0	0	0	0	0	0	45					1	0	0	0	0	0	1
1639	0	0	0	0	0	0	0	0	0	0	0	1	7	49	0	1	0	0	0	1	1	1	0	1	0	1	1	0	48	48	48	48	47	1	1	1	0	0	0	0	13	1	0	0	1	0	1	0	0
1013	0	0	0	0	0	0	0	0	0	0	0	1	8	49	1	1	0	0	0	0	0	0	0	1	0	0	0	0						3	0	0	0	1	0	0		0	0	0	0	0	0	0	0
1132	0	0	0	0	0	0	0	0	0	0	0	1	5	49	1	1	0	0	0	1	1	1	0	1	1	1	1	0	45	45	40	45	40	1	1	0	0	0	0	0	18	1	0	0	0	0	0	0	0
927	0	0	0	0	0	0	0	0	0	0	0	1	4	49	0	0	1	0	0	0	0	1	1	1	0	0	0	0			40			3	1	0	0	0	0	0	20	1	0	0	0	0	0	0	0
202	0	0	0	0	0	0	0	0	0	0	0	1	7	49	0	0	0	0	1	0	0	0	0	1	0	0	0	0						2	0	0	0	0	0	1
335	0	0	0	0	0	0	0	0	0	0	0	1	3	49	1	1	0	1	0	1	1	1	0	1	1	1	0	0	47	47	47	47		1	1	1	0	1	0	0	19	1	0	0	1	0	1	0	0
1741	0	0	0	0	1	0	0	0	0	0	0	0	7	49	0	0	0	1	0	1	1	1	0	0	0	0	1	0	45	45	45		45	1	1	0	0	0	0	0	38	0	0	0	0	1	0	0	0
1467	0	0	0	0	0	1	0	0	0	0	0	0	2	49	0	0	0	0	1	1	0	1	1	1	0	1	1	0	49		49	49	49	1	1	0	0	0	0	0	48	0	0	0	1	0	0	0	0
1483	0	0	0	0	0	0	0	0	0	0	0	1	4	49	0	1	0	0	0	1	0	0	0	0	0	0	0	0	45					2	0	0	0	0	0	1
1066	0	0	0	0	0	0	0	0	0	0	0	1	5	49	1	0	1	1	0	0	0	0	0	0	0	0	0	1						2	1	1	0	0	0	0	18	0	1	1	0	0	0	0	0
989	0	0	0	0	0	0	0	0	0	0	0	1	1	49	1	0	0	1	0	1	0	0	0	1	1	0	1	0	45				45	1	1	0	0	0	0	0	47	0	0	1	1	0	0	0	0
1344	0	0	0	0	0	0	0	0	0	0	0	1	2	49	1	0	1	0	0	0	1	0	0	1	0	0	0	0		40				1	1	0	0	0	0	0	45	0	1	0	0	0	0	0	0
134	0	0	0	0	0	0	0	0	0	0	0	1	1	49	0	1	0	0	0	1	1	0	0	1	0	1	0	0	48	48		48		1	0	0	0	1	0	0		0	0	0	0	0	0	0	0
530	0	0	0	0	0	0	0	0	0	0	0	1	7	49	0	1	0	0	0	1	1	0	0	1	0	0	0	0	47	48				2	1	0	0	0	0	0	20	1	0	0	0	0	0	0	0
1339	0	0	0	0	0	0	0	0	0	0	0	1	3	49	0	1	0	0	0	1	1	0	0	0	0	1	0	0	40	40		40		1	1	0	0	1	1	0	14	0	0	0	0	0	0	0	0
1943	0	0	0	0	0	0	0	0	0	0	0	1	7	49	0	1	1	0	0	1	0	0	0	1	0	0	0	0	48					2	1	1	0	0	0	0	17	1	0	0	0	0	0	0	0
512	0	0	0	0	0	0	0	0	0	0	0	1	7	49	0	1	0	1	0	0	0	1	0	0	0	1	0	0			47	47		1	1	1	0	0	0	0	15	1	0	1	0	0	0	0	0
305	0	0	0	0	0	0	0	0	0	0	0	1	2	49	0	1	1	1	0	0	0	0	0	0	1	0	0	0						2	0	0	0	0	1	0
141	0	0	0	0	0	0	0	0	0	0	0	1	7	49	0	1	1	1	0	1	1	0	0	1	1	1	1	0	42	42		42	45	1	1	1	0	0	0	0	16	1	1	0	1	1	1	0	0
956	0	0	0	0	0	0	0	0	0	0	0	1	1	49	1	0	0	1	0	0	0	1	0	1	0	0	0	0			40			2	1	0	0	0	0	0	24	0	0	1	0	0	0	0	0
1658	0	0	0	0	0	0	0	0	0	0	0	1	7	49	0	1	0	0	0	0	0	0	0	0	1	0	1	0					47	2	1	0	0	1	1	0	10	1	0	0	0	0	0	0	0
993	0	0	0	0	0	0	0	0	0	0	0	1	2	49	0	1	0	1	0	0	1	1	0	1	1	0	1	0		24	24		10	1	1	0	0	0	0	0	16	1	0	1	0	0	0	0	0
764	0	0	0	0	0	0	0	0	0	0	0	1	1	49	1	1	0	0	0	0	0	0	0	1	0	0	0	0						2	1	0	0	0	0	0	15	1	0	0	0	0	0	0	0
995	0	0	0	0	0	0	0	0	0	0	0	1	3	49	1	1	0	0	0	0	1	0	0	0	0	0	0	0		45				3	0	0	0	1	0	0		0	0	0	0	0	0	0	0
154	0	0	0	1	0	0	0	0	0	0	0	0	2	49	1	1	0	1	0	0	0	0	0	0	0	0	0	1						3	1	0	0	0	0	0	40	1	0	1	0	0	0	0	0
529	0	0	0	0	0	0	0	0	0	0	0	1	4	49	1	0	0	0	1	0	0	0	0	0	0	0	0	1						3	0	0	0	0	0	1
1268	0	0	0	0	0	0	0	0	0	0	0	1	7	49	0	1	0	0	0	0	0	0	0	0	0	0	0	1						3	1	0	0	0	0	0	21	1	0	0	0	0	0	0	0
1350	0	0	0	0	0	0	0	0	0	0	0	1	2	49	0	1	0	1	0	0	0	1	1	1	0	0	1	0			45		48	1	1	1	1	0	0	0	10	1	0	0	1	0	1	0	0
604	0	0	0	0	0	0	0	0	0	0	0	1	5	49	1	1	0	0	0	0	0	0	0	0	0	0	0	1						3	1	0	0	0	0	0	15	1	0	0	0	0	0	0	0
1187	0	0	0	0	0	0	0	0	0	0	0	1	1	49	1	1	0	0	0	1	1	1	0	1	1	0	0	0	46	42	38			2	1	1	0	0	0	0	12	1	0	0	0	0	1	0	0
1536	0	0	0	0	0	0	0	0	0	0	0	1	5	49	1	1	0	0	0	0	1	0	0	0	0	0	0	0		40				3	0	0	0	0	0	1
1659	0	0	0	0	0	0	0	0	0	0	0	1	2	49	0	1	0	0	0	1	1	1	0	1	1	1	1	0	47	47	47	47	47	2	1	1	1	0	0	0	10	1	0	0	0	0	1	0	0
1753	0	0	0	0	0	0	0	0	0	0	0	1	2	49	0	1	0	1	0	0	0	1	0	1	1	0	0	0			48			2	1	0	0	0	0	0	15	1	0	0	0	0	0	0	0
244	0	0	0	0	1	0	0	0	0	0	0	0	7	49	0	0	1	1	0	0	0	0	0	0	0	1	0	0				49		2	1	0	0	1	0	0	5	0	1	0	0	0	0	0	0
299	0	0	0	0	0	0	0	0	0	0	0	1	7	49	0	1	0	0	0	1	1	0	0	0	0	0	0	0	48	48				2	1	0	0	0	0	0	15	1	0	0	0	0	0	0	0
186	0	0	0	0	0	0	0	0	0	0	0	1	5	49	1	0	0	1	0	0	0	0	0	0	0	0	0	1						3	0	0	0	0	0	1
236	0	0	0	0	0	0	0	0	0	0	0	1	5	49	1	1	0	1	0	1	1	0	0	0	0	0	0	0	45	45				2	1	0	0	1	0	0	13	1	0	1	0	0	0	0	0
246	0	0	0	0	0	0	0	0	0	0	0	1	3	49	1	1	1	0	0	1	1	0	0	0	1	0	1	0	40	40			40	1	1	1	1	0	0	0	30	1	1	0	0	0	0	0	0
874	0	0	0	0	0	0	0	0	0	0	0	1	8	49	1	1	0	1	0	0	0	0	0	0	0	0	0	1						1	0	0	0	0	0	1
937	0	0	0	0	0	0	0	0	0	0	0	1	2	49	1	1	0	1	0	1	1	0	0	0	0	0	0	0	45	45				1	1	0	0	0	0	0	49	1	0	1	1	1	0	0	0
1169	0	0	0	0	0	0	0	0	0	0	0	1	3	49	1	0	0	0	1	0	0	0	0	0	0	0	0	1						3	0	0	0	0	0	1
1773	0	0	0	0	0	0	0	0	0	0	0	1	2	49	1	0	0	1	0	0	0	0	0	0	0	0	1	0					45	2	1	1	0	0	0	0	30	0	0	1	0	0	0	1	0
314	0	0	0	1	0	0	0	0	0	0	0	0	4	49	1	1	0	1	0	1	1	0	0	1	1	0	1	0	48	46			49	1	1	0	0	0	0	0	33	1	0	1	1	0	0	0	0
364	0	0	0	0	0	0	0	0	0	0	0	1	3	49	1	1	0	1	0	0	0	0	0	0	0	1	0	0				40		1	1	0	0	0	0	0	20	0	0	0	0	1	0	0	0
402	0	0	0	0	0	0	0	0	0	0	0	1	3	49	1	1	0	1	0	1	0	0	0	1	1	0	0	0	40					1	1	0	0	0	0	0	25	1	0	0	0	1	0	0	0
520	0	0	0	0	0	0	0	0	0	0	0	1	5	49	1	0	0	0	1	0	0	0	0	0	0	0	0	1						3	0	0	0	0	0	1
558	0	0	0	0	0	0	0	0	0	0	0	1	1	49	1	1	0	1	0	1	0	0	0	0	0	0	0	0	45					1	1	0	0	0	0	0	19	0	0	1	0	1	0	0	0
606	0	0	0	0	0	0	0	0	0	0	0	1	3	49	1	0	0	0	1	1	0	0	0	0	0	0	0	0	48					3	0	0	0	0	0	1
697	0	0	0	0	0	0	0	0	0	0	0	1	4	49	1	1	0	1	0	1	1	1	0	1	1	1	1	0	45	45	45	45	45	2	1	0	0	0	0	0	5	1	0	0	0	1	0	0	0
949	0	0	0	0	0	0	0	0	0	0	0	1	3	49	1	0	0	0	1	1	1	0	0	1	1	0	0	0	40	40				1	1	1	0	0	1	0	16	0	0	0	1	0	0	0	0
1307	0	0	0	0	0	0	0	0	0	0	0	1	5	49	1	1	0	1	0	1	1	1	0	0	0	1	1	0	44	44	47	48	42	1	1	1	1	1	0	0	17	1	0	0	1	0	0	0	0
1407	0	0	0	0	1	0	0	1	0	0	0	0	4	49	1	1	0	0	0	0	0	0	0	0	0	0	0	1						3	1	0	0	0	0	0	14	1	0	0	0	0	0	0	0
662	0	0	0	0	0	0	0	0	0	0	0	1	5	49	1	0	0	0	1	0	0	0	0	0	0	0	0	1						3	0	0	0	0	0	1
688	0	0	0	0	0	0	0	0	0	0	0	1	5	49	1	1	0	0	0	1	0	0	0	1	0	1	0	0	43			46		1	1	0	0	0	0	0	17	0	0	0	0	1	0	0	0
952	0	0	0	0	0	0	0	0	0	0	0	1	1	49	1	1	0	0	0	1	0	0	0	0	0	0	0	0	46					1	1	0	0	0	0	0	14	1	0	0	0	0	0	0	0
1021	0	0	0	0	0	0	0	0	0	0	0	1	4	49	1	0	0	1	0	0	0	0	0	1	1	0	0	0						2	0	0	0	0	0	1
1147	0	0	0	1	0	0	0	0	0	0	0	0	1	49	1	0	0	0	1	1	1	0	0	0	0	0	0	0	45	45				2	0	0	0	0	0	1
1149	0	0	0	0	0	0	0	0	0	0	0	1	1	49	1	0	0	0	1	0	0	0	0	0	0	0	0	1						3	0	0	0	0	0	1
1186	0	0	0	0	0	0	0	0	0	0	0	1	1	49	1	0	0	0	1	0	0	0	0	1	0	0	0	0						3	0	0	0	0	0	1
1681	0	0	0	0	0	0	0	0	0	0	0	1	5	49	1	1	1	0	0	1	1	1	0	0	0	0	0	0	46	48	48			2	0	1	0	0	0	0		0	0	0	0	0	0	0	0
1557	0	0	0	0	0	0	0	0	0	0	0	1	3	49	1	1	0	1	0	1	0	0	0	0	0	0	1	0	35				40	1	1	0	0	1	0	0	10	1	0	1	0	0	0	0	0
101	0	0	0	0	0	0	0	0	0	0	0	1	2	49	0	1	0	0	0	1	1	0	0	1	1	0	0	0	49	49				1	0	0	0	1	0	0		0	0	0	0	0	0	0	0
147	0	0	0	0	0	0	0	0	0	0	0	1	5	49	0	1	0	0	0	0	0	0	0	1	0	0	0	0						3	1	0	0	0	0	0	30	1	0	0	0	0	0	0	0
231	0	0	0	0	0	0	0	0	0	0	0	1	8	49	0	1	0	0	0	1	1	0	0	1	0	0	0	0	47	47				1	1	0	0	0	0	0	17	1	0	0	1	0	0	0	0
494	0	0	0	0	0	0	0	0	0	0	0	1	4	49	0	0	0	0	1	1	1	1	0	1	1	1	1	0	45	45	45	45	45	1	0	0	0	0	0	1
596	0	0	0	0	0	0	0	0	0	0	0	1	2	49	0	1	0	0	0	1	0	0	0	1	0	0	0	0	48					2	0	0	0	0	0	1
646	0	0	0	0	0	0	0	0	0	0	0	1	4	49	0	1	0	1	0	0	1	0	0	0	0	0	0	0		48				1	1	1	0	1	1	0	16	0	0	0	0	0	0	0	0
36	0	0	0	0	0	0	0	0	0	0	0	1	4	49	0	1	0	0	0	0	0	0	0	0	0	0	1	0					45	2	1	0	1	1	1	0	10	0	0	0	0	0	0	0	0
266	0	0	0	0	0	0	0	0	0	0	0	1	7	49	0	1	0	0	0	0	0	0	0	0	0	1	0	0				45		2	1	1	0	0	0	0	22	1	0	1	0	0	1	0	1
344	0	0	0	0	0	1	0	0	0	0	0	0	3	49	0	1	0	0	0	0	0	0	0	1	0	0	0	0						2	1	0	0	1	0	0	8	1	0	0	0	0	0	0	0
560	0	0	0	0	0	0	0	0	0	0	0	1	2	49	0	1	1	1	0	1	1	1	0	1	0	1	0	0	45	45	45	45		1	0	0	0	1	0	0		0	0	0	0	0	0	0	0
886	0	0	0	0	0	0	0	0	0	0	0	1	4	49	0	0	1	0	0	1	0	1	0	0	0	1	1	0	43		45	45	45	1	0	0	0	0	0	1
1102	0	0	0	0	0	0	0	0	0	0	0	1	7	49	0	0	0	0	1	0	0	0	0	0	0	0	0	1						2	0	0	0	0	0	1
1384	0	0	0	0	0	0	0	0	0	0	0	1	7	49	0	0	0	1	0	0	0	1	0	1	1	0	1	0			48		49	1	0	0	0	0	0	1
1387	0	0	0	0	0	0	0	0	0	0	0	1	7	49	0	1	1	0	0	1	0	0	0	1	0	0	0	0	45					1	1	1	0	0	0	0	20	1	0	0	0	0	1	0	0
1438	0	0	0	0	0	0	0	0	0	0	0	1	7	49	0	1	0	0	0	0	0	0	0	1	1	0	0	0						2	1	0	0	0	0	0	22	0	0	0	0	0	0	0	0
1537	0	0	0	0	1	0	0	0	0	0	0	0	7	49	0	1	0	0	0	0	0	0	0	0	0	0	0	1						3	1	0	0	1	0	0	10	1	0	0	0	0	0	0	0
1543	0	0	0	0	0	0	0	0	0	0	0	1	7	49	0	0	0	1	0	0	0	0	0	1	0	1	0	0				45		1	1	1	1	1	0	0	12	0	0	1	0	0	0	0	1
1748	0	0	0	0	0	0	0	0	0	0	0	1	7	49	0	1	0	1	0	1	1	1	0	1	0	0	0	0	40	45	48			1	1	0	0	1	0	0	15	1	0	1	0	0	0	0	0
1817	0	0	0	0	1	0	0	0	0	0	0	0	2	49	0	1	0	1	0	0	1	0	0	1	0	0	0	0		47				2	1	0	1	1	0	0	13	0	0	0	0	1	0	0	0
465	0	0	0	0	0	0	0	0	0	0	0	1	4	49	0	1	0	0	0	1	0	0	0	0	0	0	0	0	48					1	1	0	0	1	0	0	9	1	0	0	0	0	0	0	0
46	0	0	0	0	0	0	0	0	0	0	0	1	4	49	0	0	0	0	1	1	1	1	0	1	0	0	0	0	47	48	46			1	0	0	0	0	0	1
683	0	0	0	0	0	0	0	0	0	0	0	1	1	50	1	0	1	1	0	1	1	0	0	1	1	0	0	0	45	45				2	1	1	0	0	0	0	40	0	0	0	0	0	0	0	0
100	0	0	0	0	0	0	0	0	0	0	0	1	3	50	1	1	0	1	0	1	1	0	0	0	0	0	0	0	50	50				1	1	0	0	1	0	0	16	1	0	0	0	0	0	0	0
406	0	0	0	0	1	0	0	0	0	0	0	0	1	50	1	0	0	1	0	1	1	0	0	0	0	1	0	0	50	50		50		1	1	0	0	0	0	0	14	0	0	1	0	0	0	0	0
1897	0	0	0	0	0	0	0	0	0	0	0	1	1	50	1	1	0	1	0	1	1	1	0	1	1	1	0	0	40	40	40	40		1	1	0	0	0	0	0	22	0	0	1	0	0	0	0	0
1241	0	0	0	0	0	0	0	0	0	0	0	1	7	50	0	0	0	0	1	1	0	0	0	0	0	1	0	0	45			45		1	1	0	0	0	0	0	45	0	0	0	1	0	0	0	0
1512	0	0	0	0	0	0	0	0	0	0	0	1	7	50	0	1	0	0	0	1	1	1	1	1	1	0	1	0	48	49	50		49	1	1	1	1	0	0	0	10	1	0	0	0	1	1	0	0
1872	0	0	0	0	0	0	0	0	0	0	0	1	7	50	0	1	1	1	0	1	1	1	0	1	1	1	1	0	42	42	42	42	42	1	1	0	0	0	0	0	25	0	0	0	0	1	0	0	0
561	0	0	0	0	0	0	0	0	0	0	0	1	7	50	0	1	0	1	0	1	1	0	0	1	0	1	0	0	49	49		49		1	1	1	0	0	0	0	18	1	0	0	1	0	1	0	0
1031	0	0	0	0	0	0	0	0	0	0	0	1	4	50	0	1	0	1	0	1	1	1	0	1	1	1	1	0	45	46	46	45	45	1	1	0	1	1	0	0	17	0	0	0	0	1	0	0	0
439	0	0	0	0	0	1	0	0	0	0	0	0	2	50	1	0	0	0	1	1	1	0	0	0	0	0	0	0	42	42				1	1	0	0	0	0	0	42	0	0	0	1	0	0	0	0
281	0	0	0	0	0	0	0	0	0	0	0	1	2	50	1	1	0	1	0	1	1	0	0	0	0	0	0	0	45	45				1	1	0	0	0	0	0	10	1	0	0	0	0	0	0	0
343	0	0	0	0	0	0	0	0	0	0	0	1	5	50	1	0	0	0	1	1	1	0	0	0	0	0	0	0	45	45				1	1	0	0	0	0	0	49	0	0	0	1	0	0	0	0
306	0	0	0	0	0	0	0	0	0	0	0	1	8	50	1	1	0	0	0	1	1	1	0	1	0	1	1	0	48	48	48	48	48	1	1	0	0	0	0	0	13	1	0	0	0	0	0	0	0
1141	0	0	0	0	0	0	0	0	0	0	0	1	2	50	0	1	1	0	0	1	1	1	1	1	1	1	1	0	49	49	49	49	49	1	1	1	0	1	0	0	18	1	0	0	0	0	1	0	0
891	0	0	0	0	0	0	0	0	0	0	0	1	7	50	0	0	0	0	1	1	1	1	1	1	1	1	1	0	40	40	40	40	40	1	1	0	0	0	0	0	40	0	0	0	1	0	0	0	0
1300	0	0	0	0	0	1	0	0	0	0	0	0	4	50	0	1	0	0	0	1	1	0	0	0	0	0	0	0	48	48				1	1	0	1	0	0	0	13	1	0	0	0	0	0	0	0
1946	0	0	0	0	0	0	0	0	0	0	0	1	7	50	0	0	0	0	1	1	1	0	0	1	0	0	1	0	47	47			45	1	0	0	0	0	0	1
1914	0	0	0	0	0	0	0	0	0	0	0	1	3	50	0	0	0	0	1	1	0	0	0	0	0	0	0	0	45					1	1	0	0	0	0	0	45	0	0	0	1	0	0	0	0
935	0	0	0	0	0	0	0	0	0	0	0	1	7	50	0	0	0	1	0	1	1	0	0	0	1	0	1	0	47	45			45	1	1	0	0	0	0	0	47	0	0	0	1	0	0	0	0
320	0	0	0	0	0	0	0	0	0	0	0	1	1	50	0	1	0	0	0	1	0	0	0	1	0	0	0	0	48					1	1	1	0	0	0	0	18	1	0	0	1	0	1	0	0
1783	0	0	0	0	0	0	0	0	0	0	0	1	7	50	0	1	0	0	0	1	0	0	0	0	0	0	0	0	45					2	1	1	0	0	0	0	27	1	0	0	0	0	1	0	0
327	0	0	0	0	0	0	0	0	0	0	0	1	2	50	0	1	0	0	0	0	0	0	0	0	0	0	0	1						2	0	1	0	0	0	0		0	0	0	0	0	1	0	0
19	0	0	0	0	0	0	0	0	0	0	0	1	2	50	0	1	0	1	0	1	1	0	0	0	0	0	0	0	48	45				1	1	0	0	1	0	0	10	1	0	1	0	0	0	0	0
463	0	0	0	0	0	0	0	0	0	0	0	1	5	50	1	1	0	1	0	1	1	0	0	0	0	1	0	0	37	15		45		1	1	0	0	0	0	0	15	1	0	0	1	0	0	0	0
531	0	0	0	0	0	0	0	0	0	0	0	1	2	50	1	0	1	0	0	1	1	1	0	0	1	0	0	0	50	50	50			1	0	0	0	0	0	1
1202	0	0	0	0	0	0	0	0	0	0	0	1	3	50	1	1	0	0	0	1	1	0	0	1	1	0	0	0	48	48				1	1	0	0	0	0	0	40	1	0	0	0	0	0	0	0
1368	0	0	0	0	0	0	0	0	0	0	0	1	1	50	1	1	0	1	0	0	0	0	0	1	1	0	0	0						1	1	0	0	1	0	0	20	1	0	1	0	0	0	0	0
163	0	0	0	0	0	0	0	0	0	0	0	1	8	50	0	1	1	1	0	1	1	0	0	0	0	0	0	0	50	50				1	1	0	0	0	0	0	13	1	0	1	0	0	0	0	0
1473	0	0	0	0	0	0	0	0	0	0	0	1	7	50	0	1	0	1	0	1	1	0	0	0	0	0	1	0	41	41			48	1	1	0	0	1	0	0	10	1	0	1	0	0	0	0	0
1883	0	0	0	0	0	0	0	0	0	0	0	1	7	50	0	1	0	1	0	1	0	0	0	0	0	0	1	0	49				49	1	1	1	0	1	0	0	12	0	0	0	1	0	0	0	1
864	0	0	0	0	0	0	0	0	0	0	0	1	7	50	0	1	0	0	0	0	0	0	0	0	0	0	0	1						3	0	0	0	0	0	1
419	0	0	0	1	0	0	0	0	0	0	0	0	2	50	1	1	0	0	0	1	0	0	0	0	1	1	0	0	40			40		1	1	0	0	0	0	0	41	1	0	0	0	0	0	0	0
634	0	0	0	0	0	0	0	0	0	0	0	1	7	50	0	1	0	0	0	1	0	0	0	0	0	0	0	0	45					1	1	1	0	0	0	0	20	1	0	0	0	0	1	0	0
522	0	0	0	0	0	0	0	0	0	0	0	1	2	50	1	1	0	0	0	0	0	1	0	0	0	0	0	0			22			2	0	1	0	0	0	0		0	0	0	0	0	0	0	1
1582	0	0	0	0	0	0	0	0	0	0	0	1	2	50	0	1	1	0	0	0	1	0	0	1	1	0	1	0		45			40	1	1	0	0	0	0	0	10	1	0	0	0	0	0	0	0
1670	0	0	0	1	0	0	0	0	0	0	0	0	7	50	0	1	1	1	0	1	0	0	0	1	0	1	1	0	48			48	46	1	1	1	1	0	0	0	12	1	0	0	1	0	1	0	0
1925	0	0	0	0	0	0	0	0	0	0	0	1	2	50	0	1	0	1	0	0	0	0	0	0	0	0	0	1						3	1	0	0	0	0	0	45	1	0	1	0	0	0	0	0
1164	0	0	0	0	0	0	0	0	0	0	0	1	2	50	1	1	0	1	0	0	0	0	1	0	1	1	1	0				50	20	1	1	1	1	0	0	0	10	1	0	1	0	0	0	0	0
1910	0	0	0	0	0	0	0	0	0	0	0	1	5	50	1	0	0	0	1	1	0	1	1	1	1	1	1	0	48		45	48	48	2	0	0	0	0	0	1
91	0	0	0	0	0	0	0	0	0	0	0	1	3	50	1	1	0	0	0	0	0	0	0	1	1	1	0	0				44		1	1	0	0	1	0	0	16	1	0	0	0	0	0	0	0
655	0	0	0	0	0	0	0	0	0	0	0	1	2	50	1	1	0	0	0	0	0	0	0	0	0	0	0	1						3	0	0	0	0	0	1
15	0	0	0	0	0	0	0	0	0	0	0	1	2	50	1	1	0	0	0	1	0	1	0	0	1	0	0	0	48		48			2	1	0	0	0	0	0	45	0	0	0	0	0	0	0	0
1191	0	0	0	0	0	0	0	0	0	0	0	1	2	50	0	1	0	1	0	1	1	1	0	0	0	0	1	0	40	40	45		48	1	1	0	0	0	0	0	13	1	0	1	0	0	0	0	0
1801	0	0	0	0	0	0	0	0	0	0	0	1	2	50	0	1	0	0	0	0	0	0	0	1	0	0	1	0					50	1	1	1	0	1	0	0	14	1	0	0	0	0	1	0	0
43	0	0	0	0	0	0	0	0	0	0	0	1	3	50	1	1	0	0	0	0	0	1	0	1	0	0	0	0			45			1	0	0	0	0	0	1
353	0	0	0	0	0	0	0	0	0	0	0	1	5	50	1	0	0	0	1	1	0	0	0	0	0	0	0	0	45					1	1	0	0	0	0	0	48	0	0	0	1	0	0	0	0
620	0	0	0	0	0	0	0	0	0	0	0	1	1	50	1	0	0	0	1	0	0	0	0	0	0	0	0	1						2	0	0	0	0	0	1
1077	0	0	0	0	0	0	0	0	0	0	0	1	8	50	1	1	0	0	0	0	1	0	0	0	1	0	0	0		40				1	1	0	0	1	0	0	15	1	0	0	0	0	0	0	0
1150	0	0	0	0	0	0	0	0	0	0	0	1	8	50	1	1	0	1	0	1	0	0	0	1	1	1	0	0	45			40		1	1	0	0	0	0	0	30	1	0	0	0	0	0	0	0
1414	0	0	0	0	0	0	0	0	0	0	0	1	3	50	1	1	0	0	0	1	0	0	0	0	1	0	1	0	45				40	2	1	0	0	0	0	0	30	0	0	0	0	0	0	0	0
1515	0	0	0	0	0	0	0	0	0	0	0	1	3	50	1	1	0	1	0	1	1	1	0	0	1	1	0	0	45	45	45	45		1	1	0	0	0	0	0	14	0	0	0	0	1	0	0	0
1585	0	0	0	0	0	0	0	0	0	0	0	1	5	50	1	1	0	1	0	1	1	1	0	0	0	0	0	0	45	45	45			2	1	0	0	0	0	0	17	1	0	0	0	0	0	0	0
126	0	0	0	0	0	0	0	0	0	0	0	1	3	50	1	1	0	0	0	1	0	0	0	0	0	0	0	0	40					1	0	0	0	0	0	1
359	0	0	0	0	0	0	0	0	0	0	0	1	1	50	1	1	0	0	0	0	0	0	0	1	0	0	0	0						1	1	0	0	0	0	0	19	0	0	0	0	1	0	0	0
434	0	0	0	0	0	0	0	0	0	0	0	1	2	50	1	1	0	1	0	1	0	0	0	0	0	0	0	0	48					1	1	0	0	0	0	0	11	1	0	0	0	1	0	0	0
690	0	0	0	0	0	0	0	0	0	0	0	1	4	50	1	1	0	0	0	1	0	0	0	0	0	0	0	0	30					3	0	0	0	0	0	1
860	0	0	0	0	0	0	0	0	0	0	0	1	2	50	1	1	0	0	0	1	0	0	0	0	0	1	0	0	48			48		1	1	0	0	0	1	0	14	1	0	0	0	0	0	0	0
964	0	0	0	0	0	0	0	0	0	0	0	1	3	50	1	0	0	0	1	1	0	0	0	0	0	0	0	0	49					2	0	0	0	0	0	1
1256	0	0	0	0	1	0	0	0	0	0	0	0	4	50	1	0	0	0	1	0	0	0	0	1	1	0	1	0					40	2	0	0	0	0	0	1
1445	0	0	0	0	0	0	0	0	0	0	0	1	3	50	1	0	0	0	1	1	1	1	1	1	1	1	1	0	48	45	48	45	48	1	1	0	0	0	0	0	45	0	0	0	0	1	0	0	0
1580	0	0	0	0	0	0	0	0	0	0	0	1	3	50	1	1	0	1	0	1	1	1	0	1	0	1	1	0	45	45	48	45	49	1	1	1	0	0	0	0	14	0	0	1	0	1	1	0	0
1754	0	0	0	0	0	0	0	0	0	0	0	1	2	50	1	1	0	1	0	0	0	1	1	1	0	0	0	0			47			2	1	0	0	0	0	0	17	1	0	0	0	0	0	0	0
1906	0	0	0	0	0	0	0	0	0	0	0	1	1	50	1	1	0	0	0	0	0	1	0	0	0	0	1	0			40		45	2	1	0	0	0	0	0	21	1	0	0	0	0	0	0	0
666	0	0	0	0	0	0	0	0	0	0	0	1	3	50	1	0	0	0	1	0	0	0	0	1	0	0	0	0						2	0	0	0	0	0	1
838	0	0	0	0	0	0	0	0	0	0	0	1	7	50	1	0	0	0	1	0	0	0	0	0	0	0	1	0					49	2	0	0	0	0	0	1
847	0	0	0	0	0	0	0	0	0	0	0	1	1	50	1	1	0	0	0	0	0	0	0	0	1	0	1	0					45	2	1	0	0	0	0	0	32	1	0	0	0	0	0	0	0
867	0	0	0	0	0	0	1	0	0	0	0	0	1	50	1	1	0	0	0	1	0	0	0	0	0	1	0	0	49			45		1	1	0	0	0	0	0	12	1	0	0	0	0	0	0	0
1199	0	0	0	0	0	0	0	0	0	0	0	1	2	50	1	1	0	1	0	1	1	0	0	0	0	0	1	0	50	50			50	1	1	0	0	0	0	0	10	1	0	1	0	0	0	0	0
1588	0	0	0	0	0	0	0	0	0	0	0	1	7	50	1	1	0	0	0	1	0	0	0	0	0	1	0	0	45			45		2	1	1	1	1	0	0	16	1	0	0	0	0	0	0	0
745	0	0	0	0	0	0	0	0	0	0	0	1	2	50	1	0	0	1	0	0	0	0	0	1	0	0	0	0						3	1	0	0	0	0	0	40	0	0	1	0	0	0	0	0
1038	0	0	0	0	0	0	0	0	0	0	0	1	4	50	0	0	0	0	1	0	0	0	0	0	0	0	0	1						3	0	0	0	0	0	1
1643	0	0	0	0	0	0	0	0	0	0	0	1	2	50	0	0	0	0	1	0	0	0	0	0	0	0	1	0					49	1	1	0	0	1	0	0	12	0	0	0	0	0	0	0	0
1736	0	0	0	0	0	0	0	0	0	0	0	1	2	50	0	1	0	1	0	0	0	0	0	0	0	1	0	0				43		1	1	0	0	0	0	0	15	0	0	0	0	1	0	0	0
1822	0	0	0	0	0	0	0	1	0	0	0	0	4	50	0	1	0	1	0	1	0	0	0	0	0	0	0	0	48					1	1	1	1	1	0	0	18	0	0	1	0	0	0	0	0
878	0	0	0	1	0	0	0	0	0	0	0	0	7	50	0	0	0	0	1	0	0	0	0	0	0	0	0	1						3	0	0	0	0	0	1
1128	0	0	0	0	0	0	0	1	0	0	0	0	2	50	0	1	0	1	0	0	0	0	0	1	0	0	0	0						1	1	1	1	1	0	0	14	1	0	0	0	0	1	0	0
1264	0	0	0	0	0	0	0	0	0	0	0	1	7	50	0	1	0	0	0	1	0	0	0	0	0	0	0	0	48					3	1	0	0	0	0	0	10	1	0	0	0	0	0	0	0
1435	0	0	0	0	0	0	0	0	0	0	0	1	7	50	0	1	0	1	0	1	0	0	0	1	0	1	1	0	48			48	49	1	1	0	0	0	0	0	49	0	0	0	0	1	0	0	0
1452	0	0	0	0	0	0	0	0	0	0	0	1	7	50	0	0	0	0	1	0	0	1	0	0	0	0	1	0			50		50	2	0	0	0	0	0	1
1482	0	0	0	0	0	1	0	0	0	0	0	0	7	50	0	0	0	0	1	1	1	0	0	0	0	0	1	0	45	45			45	1	1	0	0	0	0	0	45	0	0	0	1	0	0	0	0
1527	0	0	0	0	0	0	0	0	0	0	0	1	2	50	0	1	0	1	0	0	0	0	0	1	0	0	0	0						3	0	0	1	0	0	0		0	0	0	0	0	0	0	0
1567	0	0	0	0	0	0	0	0	0	0	0	1	7	50	0	0	0	0	1	1	0	0	0	0	0	0	0	0	48					1	1	0	0	0	0	0	48	0	0	0	1	0	0	0	0
1577	0	0	0	0	0	1	0	0	0	0	0	0	7	50	0	1	0	0	0	0	0	0	0	0	0	0	0	1						3	1	0	0	0	0	0	50	1	0	0	0	0	0	0	0
1912	0	0	0	0	0	0	0	0	0	0	0	1	7	50	0	1	0	0	0	1	1	1	0	0	0	1	0	0	50	50	50	49		2	1	1	0	1	0	0	15	0	0	0	0	1	1	0	0
1933	0	0	0	1	0	0	0	0	0	0	0	0	7	50	0	1	0	0	0	1	0	0	0	0	0	0	0	0	50					1	1	0	0	0	0	0	18	1	0	0	0	0	0	0	0
445	0	0	0	0	0	0	0	0	0	0	0	1	7	50	0	0	0	0	1	0	0	0	0	0	0	0	0	1						2	0	0	0	0	0	1
856	0	0	0	0	0	0	0	0	0	0	0	1	1	50	0	1	0	0	0	1	0	0	0	0	0	0	0	0	48					2	1	0	0	1	0	0	12	1	0	0	0	0	0	0	0
1406	0	0	0	0	0	0	0	0	0	0	0	1	2	50	0	1	0	1	0	1	0	0	0	1	0	0	0	0	45					1	1	0	0	0	0	0	15	1	0	0	0	1	0	0	0
400	0	0	0	0	0	0	0	0	0	0	0	1	2	50	0	1	0	1	0	1	1	1	0	1	1	0	1	0	48	48	45		50	1	1	0	0	1	0	0	14	1	0	0	0	0	0	0	0
668	0	0	0	0	0	0	0	0	0	0	0	1	5	51	1	1	0	1	0	0	0	0	0	0	0	0	0	1						1	1	0	0	0	0	0	11	1	0	1	0	0	0	0	0
1777	0	0	0	0	0	0	0	0	0	0	0	1	4	51	1	1	1	1	0	1	0	0	0	0	0	1	0	0	18			45		1	1	0	0	0	0	0	18	1	0	0	0	1	0	0	0
1916	0	0	0	0	0	0	0	0	0	0	0	1	7	51	1	1	0	0	0	1	0	0	0	1	0	0	1	0	45				40	1	1	0	0	1	0	0	12	1	0	0	0	0	0	0	0
128	0	0	0	0	0	0	0	0	0	0	0	1	7	51	0	1	0	1	0	1	1	1	1	1	1	1	1	0	45	45	20	45	20	1	0	0	0	1	0	0		0	0	0	0	0	0	0	0
500	0	0	0	0	0	0	0	0	0	0	0	1	2	51	0	1	1	1	0	0	0	0	0	1	0	0	0	0						2	1	0	0	1	0	0	10	1	0	0	0	0	0	0	0
1376	0	0	0	0	0	1	0	0	0	0	0	0	7	51	0	0	0	0	1	1	0	0	0	0	0	0	0	0	42					1	1	0	0	0	0	0	46	0	0	0	1	0	0	0	0
1133	0	0	0	0	0	0	0	0	0	0	0	1	7	51	0	1	1	1	0	1	1	0	0	0	0	0	0	0	37	38				1	1	0	0	0	0	0	12	0	0	0	0	1	0	0	0
1370	0	0	0	0	0	0	0	0	0	0	0	1	7	51	0	1	0	1	0	1	1	1	0	0	0	0	1	0	50	50	50		45	1	1	0	0	1	0	0	10	1	0	1	0	0	0	0	0
324	0	0	0	0	0	0	0	0	0	0	0	1	8	51	1	0	0	0	1	1	1	0	0	0	0	0	0	0	44	44				1	1	0	0	0	0	0	44	0	0	0	1	0	0	0	0
1326	0	0	0	0	0	0	0	1	0	0	0	0	5	51	1	0	1	1	0	1	1	0	0	0	1	0	1	0	42	42			42	1	1	0	0	0	0	0	46	0	0	0	1	0	0	0	0
1812	0	0	0	0	0	0	0	0	0	0	0	1	1	51	1	0	1	0	0	1	0	0	0	0	0	0	0	0	45					1	1	0	0	0	0	0	45	0	0	0	1	0	0	0	0
1294	0	0	0	0	0	0	0	0	0	0	0	1	1	51	1	1	0	1	0	1	1	1	1	1	1	1	1	0	45	45	45	45	45	1	1	0	0	0	0	0	30	0	0	1	0	0	0	0	0
1876	0	0	0	0	0	0	0	0	0	0	0	1	2	51	0	1	0	1	0	1	0	0	0	1	1	0	0	0	48					1	0	1	0	0	0	0		0	0	0	0	0	1	0	0
943	0	0	0	0	0	0	0	0	0	0	0	1	2	51	0	1	1	0	0	1	1	1	1	1	1	1	0	0	48	48	48	48		1	1	0	0	1	0	0	30	1	0	0	0	0	0	0	0
222	0	0	0	0	0	0	0	0	0	0	0	1	1	51	1	1	1	1	0	1	1	1	0	1	0	0	0	0	45	45	45			1	1	1	0	0	0	0	20	1	0	0	0	0	1	0	0
1689	0	0	0	0	0	0	0	0	0	0	0	1	2	51	1	0	1	0	0	1	0	0	0	0	1	0	0	0	40					1	1	0	0	0	0	0	45	0	0	0	1	0	0	0	0
1909	0	0	0	0	0	0	0	0	0	0	0	1	4	51	0	1	0	0	0	0	0	0	0	1	0	0	1	0					50	3	1	1	1	0	0	0	13	1	0	0	0	0	1	0	0
1934	0	0	0	0	0	0	0	0	0	0	0	1	2	51	0	1	0	0	0	1	0	0	0	0	0	0	0	0	50					2	1	0	0	0	0	0	12	1	0	0	0	0	0	0	0
181	0	0	0	0	0	1	0	0	0	0	0	0	1	51	1	1	1	1	0	1	1	1	0	0	0	0	0	0	14	14	50			1	1	0	0	0	0	0	14	1	0	0	0	0	0	0	0
203	0	0	0	0	0	0	0	0	0	0	0	1	1	51	1	0	0	0	1	1	0	1	0	0	1	0	0	0	45		49			1	1	0	0	0	0	0	45	0	0	0	1	0	0	0	0
1059	0	0	0	0	0	1	0	0	0	0	0	0	2	51	1	1	0	0	0	0	0	0	0	1	1	0	1	0					45	3	0	1	0	0	0	0		0	0	0	0	0	1	0	0
1528	0	0	0	0	0	0	0	0	0	0	0	1	2	51	1	0	0	0	1	0	1	0	0	0	0	0	0	0		51				1	0	0	0	0	0	1
1836	0	0	0	0	0	0	0	0	0	0	0	1	1	51	1	1	1	0	0	1	1	1	0	1	1	0	1	0	50	45	50		51	1	0	0	0	0	0	1
1321	0	0	0	0	0	0	0	0	0	0	0	1	1	51	0	0	0	0	1	1	0	0	0	1	1	1	1	0	45			45	45	1	1	1	0	0	1	0	25	0	0	0	1	0	0	0	0
1422	0	0	0	0	0	0	0	0	0	0	0	1	2	51	0	1	0	1	0	1	1	1	0	0	0	1	1	0	50	50	50	50	50	1	1	1	0	0	0	0	20	1	0	0	0	0	1	0	0
1591	0	0	0	0	0	0	0	0	0	0	0	1	7	51	0	1	1	1	0	1	1	0	0	0	0	1	1	0	48	48		48	45	2	1	0	0	1	0	0	12	1	0	1	0	0	0	0	0
1796	0	0	0	0	0	0	0	0	0	0	0	1	7	51	0	0	0	0	1	1	1	0	0	1	0	1	1	0	38	40		40	48	1	1	0	0	0	0	0	45	0	0	0	1	0	0	0	0
1900	0	0	0	0	0	0	0	0	0	0	0	1	8	51	0	0	0	0	1	1	1	0	0	0	0	0	1	0	40	40			45	1	1	0	0	0	0	0	40	0	0	0	1	0	0	0	0
1926	0	0	0	0	0	0	0	0	0	0	0	1	1	51	0	1	0	0	0	1	1	0	1	0	0	1	1	0	49	49		49	50	1	1	1	1	1	0	0	8	1	0	0	1	0	1	0	0
443	0	0	0	0	0	0	0	0	0	0	0	1	5	51	0	0	1	0	0	1	0	0	0	1	1	1	1	0	48			49	49	1	1	0	0	0	0	0	49	0	0	0	1	0	0	0	0
1894	0	0	0	0	0	0	0	0	0	0	0	1	5	51	0	0	1	1	0	1	0	0	0	0	1	1	1	0	40			40	45	1	1	0	0	0	0	0	40	0	1	1	0	0	0	0	0
1020	0	0	0	0	0	0	0	0	0	0	0	1	4	51	1	0	1	1	0	1	0	0	0	0	1	0	1	0	45				42	1	1	0	0	0	0	0	30	0	0	1	0	0	0	0	0
977	0	0	0	0	0	1	0	0	0	0	0	0	3	51	1	1	1	1	0	1	1	1	0	1	0	1	1	0	43	43	50	43	50	1	1	0	0	0	0	0	43	1	0	1	1	0	0	0	0
1493	0	0	0	0	0	0	0	0	0	0	0	1	2	51	1	1	0	1	0	1	0	0	0	0	0	0	0	0	45					2	1	1	1	0	0	0	45	1	0	0	0	0	1	0	0
1331	0	0	0	0	0	0	0	0	0	0	0	1	8	51	1	1	1	1	0	1	0	0	0	0	0	0	0	0	47					1	1	0	0	0	0	0	25	1	0	0	0	0	0	0	0
250	0	0	0	0	0	0	0	0	0	0	0	1	8	51	1	0	0	0	1	1	1	0	0	0	0	0	0	0	45	45				1	1	0	0	0	0	0	47	0	0	0	1	0	0	0	0
1850	0	0	0	0	0	0	0	0	0	0	0	1	3	51	1	0	0	0	1	1	1	0	0	1	0	0	0	0	45	45				1	0	0	1	0	0	0		0	0	0	0	0	0	0	0
1651	0	0	0	0	0	0	0	0	0	0	0	1	1	51	0	0	0	0	1	1	1	1	0	1	0	1	1	0	50	50	50	50	50	1	1	0	0	0	0	0	49	0	0	0	1	0	0	0	0
519	0	0	0	0	0	0	0	0	0	0	0	1	2	51	0	0	0	0	1	1	0	0	0	0	0	0	0	0	50					3	0	0	0	0	0	1
1044	0	0	0	0	0	0	0	0	0	0	0	1	5	51	0	1	0	0	0	1	1	1	0	0	0	0	0	0	48	48	48			1	1	1	1	0	0	0	15	1	0	0	0	0	1	0	0
1448	0	0	0	0	0	0	0	0	0	0	0	1	4	51	0	0	0	0	1	1	0	0	0	0	0	0	1	0	48				50	1	1	0	0	0	0	0	50	0	0	0	1	0	0	0	0
1825	0	0	0	0	0	0	0	0	0	0	0	1	2	51	0	1	0	1	0	1	1	0	1	1	0	0	1	0	50	51			50	2	0	0	0	1	0	0		0	0	0	0	0	0	0	0
1854	0	0	0	1	0	0	0	0	0	0	0	0	7	51	0	1	0	0	0	0	0	0	0	0	0	1	0	0				48		1	0	0	0	0	0	1
60	0	0	0	0	0	0	0	0	0	0	0	1	7	51	0	1	0	0	0	0	1	1	0	0	0	0	1	0		50	50		40	2	1	1	0	1	0	0	8	0	0	0	0	0	1	0	0
572	0	0	0	0	0	0	0	0	0	0	0	1	7	51	0	1	0	0	0	1	0	0	0	1	0	1	0	0	48			50		1	1	0	0	0	0	0	30	1	0	0	0	1	0	0	0
1058	0	0	0	0	0	0	0	1	0	0	0	0	4	51	0	0	1	0	0	0	0	1	0	1	1	0	0	0			45			3	1	0	0	0	0	0	13	0	1	1	0	0	0	0	0
1468	0	0	0	0	0	0	0	0	0	0	0	1	2	51	1	0	0	0	1	1	0	0	0	0	0	0	0	0	45					3	0	0	0	0	0	1
452	0	0	0	0	0	0	0	0	0	0	0	1	2	51	0	1	0	0	0	1	1	1	0	1	0	1	1	0	45	45	45	45	45	1	1	0	0	0	0	0	25	1	0	0	0	0	0	0	0
710	0	0	0	0	0	0	0	0	0	0	0	1	5	51	1	1	0	0	0	1	1	0	0	1	0	0	0	0	45	50				1	1	0	0	0	0	0	14	0	0	0	0	1	0	0	0
1157	0	0	0	0	0	0	0	0	0	0	0	1	7	51	0	0	0	0	1	1	1	0	0	1	1	0	0	0	42	47				1	1	0	0	0	0	0	43	0	0	0	1	0	0	0	0
1196	0	0	0	0	0	0	0	0	0	0	0	1	2	51	0	1	0	1	0	0	0	0	0	1	0	0	1	0					50	1	1	1	0	0	0	0	30	1	0	0	0	0	1	0	0
1139	0	0	0	0	0	0	0	0	0	0	0	1	1	51	1	0	0	0	1	0	0	1	0	0	0	0	0	0			45			2	0	0	0	0	0	1
1578	0	0	0	0	0	0	0	0	0	0	0	1	1	51	1	1	0	1	0	1	0	0	0	1	1	0	1	0	50				45	2	1	0	0	0	0	0	15	1	0	0	0	0	0	0	0
1923	0	0	0	0	0	0	0	0	0	0	0	1	1	51	1	1	0	0	0	0	0	0	1	1	0	0	1	0					42	3	1	0	0	0	0	0	20	1	0	0	0	0	0	0	0
1408	0	0	0	0	0	0	0	0	0	0	0	1	3	51	0	1	0	0	0	0	0	0	0	0	0	0	0	1						3	1	0	0	0	0	0	42	1	0	0	0	0	0	0	0
56	0	0	0	0	0	0	0	0	0	0	0	1	4	51	0	1	0	1	0	0	0	1	0	1	1	0	0	0			45			2	1	0	0	0	0	0	20	1	0	1	0	0	0	0	0
105	0	0	0	0	0	0	0	0	0	0	0	1	7	51	0	1	0	0	0	1	0	1	0	0	0	0	0	0	10		40			2	1	0	0	0	0	0	11	1	0	0	0	0	0	0	0
255	0	0	0	0	0	0	0	0	0	0	0	1	2	51	0	1	0	0	0	1	0	0	0	1	0	0	0	0	48					2	0	0	0	0	0	1
516	0	0	0	0	0	0	0	0	0	0	0	1	7	51	0	1	0	0	0	1	0	0	0	1	0	0	0	0	50					2	1	0	0	0	0	0	23	1	0	0	0	0	0	0	0
1752	0	0	0	0	0	0	0	0	0	0	0	1	2	51	0	1	0	1	0	0	0	0	0	1	0	0	0	0						3	1	0	0	0	0	0	10	1	0	0	0	0	0	0	0
483	0	0	0	0	0	0	0	0	0	0	0	1	8	51	0	1	0	1	0	1	1	1	0	1	0	1	1	0	50	47	47	50	50	1	1	1	1	1	0	0	10	1	0	0	0	0	1	0	0
681	0	0	0	0	0	0	0	0	0	0	0	1	3	51	0	1	0	0	0	1	1	0	0	0	0	0	0	0	18	49				2	1	0	0	0	0	0	18	1	0	0	0	0	0	0	0
226	0	0	0	0	0	0	0	0	0	0	0	1	2	51	1	1	0	1	0	1	1	1	0	0	1	1	1	0	40	40	40	40	40	1	1	0	0	0	0	0	10	1	0	1	0	1	0	0	0
894	0	0	0	0	0	0	0	0	0	0	0	1	2	51	1	1	0	0	0	0	0	0	0	1	0	0	0	0						2	1	0	0	0	0	0	20	1	0	0	0	0	0	0	0
1364	0	0	0	0	0	0	0	0	0	0	0	1	3	51	1	1	0	1	0	1	1	0	0	0	1	1	0	0	45	50		50		1	1	1	0	0	0	0	15	1	0	1	0	0	1	0	0
1562	0	0	0	0	0	0	0	0	0	0	0	1	1	51	1	1	0	1	0	0	0	0	0	0	0	0	1	0					50	3	1	0	0	0	0	0	20	0	0	1	0	0	0	0	0
103	0	0	0	0	0	0	0	0	0	0	0	1	4	51	1	0	0	1	0	0	0	0	0	0	0	0	1	0					40	2	0	0	0	0	0	1
221	0	0	0	0	0	0	0	0	0	0	0	1	4	51	1	0	0	0	1	0	0	0	0	0	0	1	0	0				50		3	0	0	0	0	0	1
267	0	0	0	0	0	0	0	0	0	0	0	1	5	51	1	0	0	1	0	0	0	0	0	0	1	0	1	0					48	1	0	0	0	1	0	0		0	0	0	0	0	0	0	0
354	0	0	0	0	0	0	0	0	0	0	0	1	1	51	1	1	0	0	0	1	1	0	0	0	0	0	0	0	30	45				2	1	1	0	1	0	0	18	1	0	0	0	0	1	0	0
425	0	0	0	0	0	0	0	0	0	0	0	1	1	51	1	1	0	0	0	1	0	0	0	0	1	0	0	0	47					1	0	0	0	0	0	1
741	0	0	0	0	0	0	0	0	0	0	0	1	3	51	1	1	0	0	0	1	0	0	0	0	0	0	0	0	40					1	1	0	0	0	0	0	16	1	0	0	0	0	0	0	0
763	0	0	0	0	0	0	0	0	0	0	0	1	4	51	1	1	0	0	0	1	1	0	0	1	0	0	1	0	51	51			49	2	1	0	0	0	0	0	15	1	0	0	0	0	0	0	0
1024	0	0	0	0	0	0	0	0	0	0	0	1	4	51	1	0	0	0	1	0	0	0	0	0	0	0	0	1						2	0	0	0	0	0	1
1231	0	0	0	0	0	0	0	0	0	0	0	1	1	51	1	1	0	0	0	1	1	0	0	0	0	0	0	0	48	48				1	0	0	0	0	0	1
1555	0	0	0	0	0	0	0	0	0	0	0	1	2	51	1	1	0	0	0	1	0	0	0	1	0	0	0	0	41					1	1	0	0	0	0	0	14	1	0	0	0	0	0	0	0
287	0	0	0	0	0	0	0	0	0	0	0	1	4	51	1	1	0	0	0	0	0	0	0	0	0	0	0	1						1	1	1	1	0	0	0	51	1	0	0	0	0	1	0	0
1907	0	0	0	0	0	0	0	0	0	0	0	1	2	51	1	1	0	0	0	1	0	0	0	0	0	0	0	0	43					1	1	0	0	0	0	0	16	0	0	0	0	1	0	0	0
1398	0	0	0	0	0	0	0	0	0	0	0	1	1	51	1	1	0	0	0	0	0	1	0	1	0	1	0	0			40	45		1	1	0	0	0	0	0	35	1	0	0	0	0	0	0	0
1221	0	0	0	0	0	0	0	0	0	0	0	1	1	51	0	0	0	0	1	0	0	0	0	1	0	0	0	0						2	0	0	0	0	0	1
1410	0	0	0	0	0	0	0	0	0	0	0	1	2	51	0	1	0	0	0	0	0	0	0	0	0	0	1	0					50	2	1	0	1	0	0	0	16	1	0	0	0	0	0	0	0
1661	0	0	0	0	0	0	0	0	0	0	0	1	2	51	0	1	0	0	0	0	0	0	0	0	0	0	0	1						1	1	0	0	1	0	0	16	1	0	0	0	0	0	0	0
90	0	0	0	0	0	0	0	0	0	0	0	1	7	51	0	0	0	0	1	0	0	0	0	0	0	0	0	1						3	0	0	0	0	0	1
206	0	0	0	0	0	0	0	0	0	0	0	1	5	51	0	0	0	0	1	0	0	0	0	0	0	0	0	1						2	0	0	0	0	0	1
518	0	0	0	0	0	0	0	0	0	0	0	1	7	51	0	0	1	0	0	0	1	0	0	0	0	0	0	0		40				1	1	0	0	0	0	0	4	0	1	0	0	0	0	0	0
675	0	0	0	0	0	0	0	0	0	0	0	1	2	51	0	0	0	0	1	1	1	1	1	1	1	1	1	0	50	50	50	50	50	2	0	0	0	0	0	1
1171	0	0	0	0	0	1	0	0	0	0	0	0	7	51	0	1	0	1	0	0	0	0	1	0	0	0	0	0						1	1	1	1	0	0	0	35	1	0	0	0	0	0	0	0
1178	0	0	0	0	0	0	0	0	0	0	0	1	2	51	0	1	0	1	0	0	0	0	0	1	0	0	0	0						2	1	0	0	0	0	0	15	1	0	1	0	0	0	0	0
1412	0	0	0	0	0	0	0	0	0	0	0	1	7	51	0	1	0	1	0	1	1	1	0	1	0	1	1	0	50	50	50	50	50	1	1	1	1	1	0	0	17	1	0	0	0	1	1	0	0
1488	0	0	0	0	0	0	0	0	0	0	0	1	7	51	0	1	1	1	0	1	1	0	0	0	0	1	0	0	49	49		50		1	1	0	0	0	0	0	23	0	0	0	0	0	0	0	0
1798	0	0	0	0	0	0	0	0	0	0	0	1	7	51	0	0	0	0	1	0	0	0	0	0	0	0	0	1						1	0	0	0	0	1	0
1873	0	0	0	0	0	0	0	0	0	0	0	1	7	51	0	1	0	1	0	1	1	1	0	1	1	0	1	0	45	48	48		50	1	0	0	0	0	0	1
311	0	0	0	0	0	0	0	0	0	0	0	1	7	51	0	1	1	0	0	1	0	0	0	0	0	0	0	0	49					1	1	0	0	1	0	0	13	1	0	0	1	0	0	0	0
413	0	0	0	0	0	0	0	0	0	0	0	1	7	51	0	0	0	0	1	1	0	0	0	0	0	0	0	0	48					1	0	0	0	0	0	1
1273	0	0	0	0	1	0	0	0	0	0	0	0	7	51	0	1	0	1	0	0	0	1	0	0	1	0	0	0			50			2	1	1	0	1	0	0	16	1	0	1	0	0	0	0	0
1575	0	0	0	0	0	0	0	0	0	0	0	1	7	51	0	1	0	1	0	0	1	0	0	0	0	0	0	0		50				2	1	0	0	0	0	0	10	1	0	1	0	1	0	0	0
198	0	0	0	0	0	0	0	0	0	0	1	0	4	51	0	1	0	0	0	0	0	1	0	1	1	1	1	0			50	50	50	2	1	1	0	0	0	0	16	1	1	0	0	0	1	0	0
511	0	0	0	0	0	0	0	0	0	0	0	1	2	51	0	0	0	1	0	0	0	0	0	1	0	0	0	0						2	0	0	0	0	0	1
1520	0	0	0	0	0	0	0	0	0	0	0	1	7	51	0	1	0	0	0	1	1	1	0	0	0	1	0	0	45	45	45	45		1	1	0	0	0	0	0	21	1	0	0	0	0	0	0	0
1780	0	0	0	0	0	0	0	0	0	0	0	1	1	51	0	0	0	0	1	0	0	0	0	0	0	0	0	1						1	0	0	0	0	0	1
1833	0	0	0	0	0	0	0	0	0	0	0	1	5	52	1	0	0	0	1	0	0	0	0	0	0	0	0	1						1	0	0	0	0	0	1
1886	0	0	0	0	1	0	0	0	0	0	0	0	2	52	1	1	0	0	0	1	0	0	0	0	0	0	0	0	41					2	1	0	0	0	0	0	17	1	0	0	0	0	0	0	0
1216	0	0	0	0	0	0	0	0	0	0	0	1	2	52	0	1	0	1	0	1	1	1	1	1	1	1	1	0	45	45	45	45	45	1	1	0	0	1	0	0	20	0	0	0	0	1	0	0	0
31	0	0	0	0	0	1	0	0	0	0	0	0	7	52	0	0	0	0	1	0	0	0	0	0	1	0	0	0						3	0	0	0	0	0	1
1819	0	0	0	0	0	0	0	0	0	0	0	1	4	52	0	0	0	0	1	1	0	0	0	0	0	0	0	0	50					1	1	0	0	0	0	0	52	0	1	0	0	0	0	0	0
1008	0	0	0	0	0	0	0	0	0	0	0	1	7	52	0	1	0	1	0	1	1	0	0	0	0	0	1	0	48	48			49	1	1	0	0	0	0	0	35	1	0	1	1	0	0	0	0
1302	0	0	0	1	0	0	0	0	0	0	0	0	3	52	0	0	0	0	1	0	0	0	1	0	0	0	0	0						3	0	1	0	0	0	0		0	0	0	0	0	0	0	0
1688	0	0	0	0	0	0	0	0	0	0	0	1	7	52	0	1	0	1	0	1	1	1	1	1	1	1	1	0	40	40	40	40	40	1	1	1	1	1	0	0	12	0	0	0	0	1	0	0	0
1849	0	0	0	0	0	0	0	0	0	0	0	1	8	52	1	1	0	0	0	1	1	0	0	0	0	0	0	0	44	44				1	1	1	1	1	0	0	13	0	0	0	0	0	1	0	0
702	0	0	0	0	0	0	0	0	0	0	0	1	1	52	1	0	0	0	1	1	0	0	0	1	0	1	0	0	40			40		1	1	0	0	0	0	0	40	0	0	0	1	0	0	0	0
1078	0	0	0	0	0	0	0	0	0	0	0	1	2	52	1	1	0	0	0	1	0	0	0	0	0	1	0	0	50			50		1	1	1	1	0	0	0	13	1	0	0	0	0	0	0	0
1101	0	0	0	0	0	0	0	0	0	0	0	1	3	52	1	0	1	1	0	1	1	0	0	0	0	0	0	0	45	45				1	1	0	0	0	0	0	45	0	0	1	1	0	0	0	0
1672	0	0	0	0	0	0	0	0	0	0	0	1	2	52	1	1	0	1	0	1	1	1	0	1	1	0	0	0	50	50	50			1	1	0	0	0	0	0	11	1	0	0	0	0	0	0	0
486	0	0	0	0	0	0	0	0	0	0	0	1	4	52	1	0	0	0	1	0	0	0	0	0	0	0	0	1						1	0	0	0	0	0	1
1461	0	0	0	0	0	0	0	0	0	0	0	1	2	52	0	0	0	0	1	1	0	0	0	1	0	0	0	0	50					1	1	0	0	0	0	0	51	0	0	0	1	0	0	0	0
1282	0	0	0	0	0	0	0	0	0	0	0	1	2	52	1	1	1	1	0	1	1	1	1	1	1	1	0	0	50	50	40	50		2	1	1	1	1	0	0	22	1	0	1	0	0	0	0	0
289	0	0	0	0	0	0	0	0	0	0	0	1	2	52	1	0	1	1	0	1	0	1	0	1	1	0	0	0	40		40			1	1	0	0	0	0	0	43	0	0	1	1	0	0	0	0
652	0	0	0	0	0	0	0	0	0	0	0	1	2	52	1	0	0	0	1	1	1	0	0	0	0	0	0	0	42	45				1	1	0	1	0	1	0	18	0	0	0	1	0	0	0	0
1413	0	0	0	0	0	0	0	0	0	0	0	1	4	52	1	1	0	0	0	1	0	0	0	0	0	0	1	0	48				49	1	1	0	0	0	0	0	18	1	0	0	0	0	0	0	0
1560	0	0	0	0	0	0	0	0	0	0	0	1	2	52	0	1	0	0	0	1	1	0	0	0	0	0	0	0	50	50				2	0	0	0	0	0	1
904	0	0	0	0	0	0	0	0	0	0	0	1	2	52	0	1	0	1	0	1	1	1	0	1	1	0	1	0	50	50	51		52	1	1	0	0	0	0	0	20	1	0	1	0	0	0	0	0
1105	0	0	0	0	0	0	0	0	0	0	0	1	2	52	0	0	0	0	1	1	0	0	0	0	0	0	0	0	50					1	1	0	0	0	0	0	50	0	0	0	1	0	0	0	0
1112	0	0	0	0	0	0	0	0	0	0	0	1	5	52	0	0	0	0	1	1	0	0	0	0	0	0	0	0	50					1	1	0	0	0	0	0	50	0	0	0	1	0	0	0	0
1189	0	0	0	0	0	0	0	0	0	0	0	1	2	52	0	1	0	1	0	1	1	1	0	1	0	1	1	0	48	48	50	48	45	1	1	1	1	1	0	0	15	0	0	0	0	1	1	0	0
1947	0	0	0	0	0	0	0	0	0	0	0	1	7	52	0	0	0	0	1	1	1	0	0	0	0	1	0	0	50	50		50		1	1	0	0	0	0	0	51	0	0	0	1	0	0	0	0
676	0	0	0	0	0	0	0	0	0	0	0	1	7	52	0	1	0	0	0	1	0	1	0	0	0	0	1	0	48		50		50	1	1	0	0	0	0	0	45	1	0	0	1	0	0	0	0
1583	0	0	0	0	0	0	0	0	0	0	0	1	1	52	1	0	0	0	1	1	0	0	0	1	1	0	0	0	51					1	0	0	0	0	0	1
557	0	0	0	0	0	0	0	0	0	0	0	1	5	52	0	0	0	0	1	1	0	0	0	0	0	0	0	0	50					2	0	0	0	0	0	1
1841	0	0	0	0	0	0	0	0	0	0	0	1	7	52	0	0	1	0	0	1	1	1	0	1	1	1	1	0	50	50	50	50	50	1	1	0	0	0	0	0	20	0	0	0	0	1	0	0	0
258	0	0	0	0	0	0	0	0	0	0	0	1	1	52	1	1	0	0	0	1	1	1	1	1	1	1	1	0	45	45	45	45	45	2	1	0	0	0	0	0	24	1	0	0	0	0	0	0	0
303	0	0	0	0	0	0	0	0	0	0	0	1	2	52	1	0	0	0	1	1	1	0	0	0	0	0	0	0	40	40				1	0	0	0	0	0	1
1211	0	0	0	0	0	0	0	0	0	0	0	1	1	52	1	0	0	1	0	1	0	0	0	0	0	0	1	0	50				50	1	1	0	0	0	0	0	30	0	0	1	0	0	0	0	0
401	0	0	0	0	0	0	0	0	0	0	0	1	2	52	0	1	1	0	0	1	0	0	0	1	0	0	0	0	45					1	1	0	1	0	0	0	13	1	0	0	0	0	0	0	0
756	0	0	0	0	0	0	0	0	0	0	0	1	7	52	0	0	0	0	1	1	1	1	0	1	1	1	0	0	50	51	52	52		1	1	0	0	0	0	0	52	0	0	0	1	0	0	0	0
1421	0	0	0	0	0	0	0	0	0	0	0	1	2	52	0	1	0	1	0	1	1	0	0	1	1	1	1	0	50	51		51	48	1	1	0	0	0	0	0	12	1	0	1	0	0	0	0	0
269	0	0	0	0	0	0	0	0	0	0	0	1	7	52	0	0	0	0	1	1	1	1	0	1	1	1	1	0	50	50	50	50	50	1	1	0	0	1	0	0	10	0	0	0	1	0	0	0	0
1835	0	0	0	0	0	1	0	0	0	0	0	0	1	52	1	1	0	0	0	1	0	0	0	0	0	0	0	0	20					3	1	0	0	0	0	0	15	1	0	0	0	0	0	0	0
1671	0	0	0	1	0	0	0	0	0	0	0	0	1	52	1	0	0	1	0	1	1	0	0	1	1	1	1	0	50	50		50	50	1	1	0	0	0	0	0	51	0	0	0	1	0	0	0	0
372	0	0	0	0	0	0	0	0	0	0	0	1	5	52	1	0	0	1	0	1	0	0	0	1	0	0	0	0	46					1	1	0	0	0	0	0	47	0	0	0	1	0	0	0	0
1442	0	0	0	0	0	0	0	0	0	0	0	1	4	52	1	1	0	0	0	1	1	1	0	1	0	0	0	0	50	50	50			1	1	0	0	0	0	0	19	1	0	1	0	0	0	0	0
397	0	0	0	0	0	0	0	0	0	0	0	1	2	52	0	1	0	0	0	1	0	0	0	0	0	0	0	0	50					2	1	0	0	0	0	0	27	1	0	0	0	0	0	0	0
918	0	0	0	0	0	0	0	0	0	0	0	1	7	52	0	0	0	0	1	1	0	0	0	0	0	0	0	0	40					1	0	0	0	0	0	1
811	0	0	0	0	0	0	0	0	0	0	0	1	7	52	0	0	0	1	0	1	0	0	0	0	0	0	0	0	50					1	1	1	0	0	0	0	19	1	0	0	0	0	0	0	0
139	0	0	0	0	0	0	0	0	0	0	0	1	2	52	0	1	1	0	0	1	0	1	1	0	0	0	1	0	40		50		50	1	0	0	0	0	0	1
980	0	0	0	0	0	0	0	0	0	0	0	1	2	52	0	1	0	0	0	0	0	0	0	0	0	0	0	1						1	1	0	0	0	0	0	30	1	0	0	0	0	0	0	0
594	0	0	0	0	0	0	0	0	0	0	0	1	7	52	0	1	0	0	0	1	1	1	1	1	1	1	1	0	45	45	45	45	45	1	1	1	1	1	0	0	18	1	0	0	0	0	0	0	0
1866	0	0	0	0	0	0	0	0	0	0	0	1	7	52	0	1	0	0	0	1	1	1	1	1	1	1	1	0	49	49	52	49	52	1	1	1	1	0	0	0	20	1	0	0	0	0	0	0	0
442	0	0	0	0	0	0	0	0	0	0	0	1	4	52	0	1	0	0	0	0	1	0	0	0	0	0	0	0		35				3	1	0	0	0	0	0	35	1	0	0	0	0	0	0	0
286	0	0	0	0	0	0	0	0	0	0	0	1	5	52	1	1	0	0	0	1	1	1	0	1	1	1	0	0	50	47	50	48		1	1	0	0	0	0	0	48	0	0	0	0	1	0	0	0
480	0	0	0	0	0	0	0	0	0	0	0	1	1	52	1	1	0	0	0	0	0	0	0	1	0	0	0	0						1	1	0	0	0	0	0	45	0	0	0	0	1	0	0	0
1839	0	0	0	0	0	0	0	0	0	0	0	1	8	52	0	1	0	1	0	1	1	0	0	0	0	0	1	0	45	45			45	1	1	1	0	0	0	0	45	1	0	0	1	0	0	0	0
1081	0	0	0	0	0	0	0	0	0	0	0	1	1	52	1	1	0	0	0	0	0	0	0	0	0	0	0	1						3	1	0	0	0	0	0	20	1	0	0	0	0	0	0	0
532	0	0	0	0	0	0	0	0	0	0	0	1	3	52	1	1	0	0	0	1	1	1	1	1	1	1	1	0	45	45	45	50	40	1	1	0	0	0	0	0	25	1	0	0	1	0	0	0	0
1124	0	0	0	0	0	0	0	0	0	0	0	1	7	52	0	1	0	1	0	1	1	1	0	1	1	1	1	0	50	50	51	50	50	1	1	0	0	0	0	0	44	1	0	0	0	0	0	0	0
1371	0	0	0	0	0	0	0	0	0	0	0	1	7	52	0	1	0	0	0	1	0	0	0	0	0	0	0	0	50					2	1	0	0	0	0	0	14	1	0	0	0	0	0	0	0
1868	0	0	0	0	0	0	0	0	0	0	0	1	7	52	0	1	0	1	0	0	0	1	0	1	1	0	1	0			45		50	1	1	0	0	0	0	0	22	1	0	1	0	0	0	0	0
151	0	0	0	0	0	0	0	0	0	0	0	1	1	52	1	0	0	0	1	0	0	0	0	0	0	0	0	1						2	0	0	0	0	0	1
1076	0	0	0	0	0	0	0	0	0	0	0	1	5	52	1	1	0	0	0	1	0	0	0	0	1	0	0	0	40					1	1	0	0	0	0	0	25	0	0	0	0	0	0	0	0
1610	0	0	0	0	0	0	0	0	0	0	0	1	8	52	1	0	0	0	1	0	0	0	0	1	0	0	0	0						3	0	0	0	0	0	1
50	0	0	0	0	0	0	0	0	0	0	0	1	3	52	1	1	0	1	0	0	0	0	0	0	0	1	0	0				50		1	1	0	0	0	0	0	13	1	0	1	0	0	0	0	0
65	0	0	0	0	0	0	0	0	0	0	0	1	8	52	1	1	0	1	0	1	0	0	0	1	1	1	1	0	46			46	46	1	1	0	1	1	0	0	14	1	0	0	0	0	0	0	0
220	0	0	0	1	0	0	0	0	0	0	0	0	1	52	1	1	1	0	0	1	1	1	0	1	0	0	0	0	50	51	52			1	1	0	1	1	0	0	25	1	0	1	0	1	0	0	0
381	0	0	0	0	0	0	0	0	0	0	0	1	2	52	1	1	0	0	0	0	0	0	0	0	0	0	0	1						3	0	0	0	0	0	1
657	0	0	0	0	0	0	0	0	0	0	0	1	3	52	1	1	0	1	0	1	1	1	0	1	1	0	1	0	50	50	50		50	1	1	0	0	0	0	0	14	1	0	1	0	0	0	0	0
699	0	0	0	0	0	0	0	0	0	0	0	1	4	52	1	1	0	1	0	1	0	0	0	1	0	1	0	0	40			45		3	1	1	0	1	0	0	20	0	0	1	0	0	1	0	0
759	0	0	0	0	0	0	0	0	0	0	0	1	4	52	1	1	0	0	0	0	0	0	0	0	0	0	0	1						3	1	0	0	0	0	0	15	1	0	0	0	0	0	0	0
1091	0	0	0	0	0	0	0	0	0	0	0	1	2	52	1	0	0	1	0	1	1	1	0	0	0	1	1	0	48	47	48	46	49	1	1	0	0	0	0	0	11	0	0	0	0	0	0	0	0
1332	0	0	0	0	0	0	0	0	0	0	0	1	1	52	1	1	0	0	0	1	0	0	0	0	0	0	0	0	50					3	0	0	0	0	0	1
1511	0	0	0	0	0	0	0	0	0	0	0	1	5	52	1	0	0	0	1	1	0	0	0	0	0	1	0	0	40			40		1	1	0	0	0	0	0	42	0	0	0	1	0	0	0	0
1565	0	0	0	0	0	0	0	0	0	0	0	1	1	52	1	1	0	0	0	0	0	0	0	0	0	0	0	1						3	0	0	0	0	0	1
1184	0	0	0	0	0	0	0	0	0	0	0	1	5	52	1	0	0	0	1	1	1	1	0	1	1	0	1	0	52	52	52		52	2	0	0	0	0	0	1
1286	0	0	0	0	0	0	0	0	0	0	0	1	5	52	1	0	0	0	1	0	0	0	0	0	0	0	0	1						3	0	0	0	0	0	1
366	0	0	0	0	0	0	0	0	0	0	0	1	2	52	1	0	0	0	1	0	0	0	0	0	0	0	0	1						3	0	0	0	0	0	1
537	0	0	0	0	0	0	0	0	0	0	0	1	1	52	1	0	0	0	1	0	0	0	0	0	0	0	0	1						1	1	0	0	0	0	0	15	0	1	0	0	0	0	0	0
1669	0	0	0	0	0	0	0	0	0	0	0	1	8	52	0	0	0	1	0	1	0	1	0	0	1	0	0	0	50		48			2	1	0	0	0	0	0	10	0	0	1	0	0	0	0	0
1945	0	0	0	0	0	0	0	0	0	0	0	1	1	52	0	1	0	0	0	0	1	0	0	0	1	1	1	0		50		50	48	1	0	0	0	1	0	0		0	0	0	0	0	0	0	0
185	0	0	0	0	0	0	0	1	0	0	0	0	4	52	0	0	0	0	1	1	1	0	0	0	0	1	0	0	48	45		50		1	1	0	0	0	0	0	48	0	0	0	1	1	0	0	0
427	0	0	0	0	0	0	0	0	0	0	0	1	7	52	0	1	0	0	0	1	0	0	0	0	0	0	0	0	52					2	1	1	0	1	0	0	15	1	0	0	0	0	1	0	0
716	0	0	0	0	0	0	0	0	0	0	0	1	3	52	0	1	0	1	0	1	1	0	0	0	0	1	1	0	48	48		48	48	1	1	0	0	0	0	0	17	0	0	0	0	1	0	0	0
1052	0	0	0	0	0	0	0	0	0	0	0	1	5	52	0	0	0	0	1	1	0	0	0	1	1	0	0	0	50					2	0	0	0	1	0	0		0	0	0	0	0	0	0	0
1598	0	0	0	0	0	0	0	0	0	0	0	1	7	52	0	0	0	0	1	0	0	0	0	0	0	0	0	1						3	0	0	0	0	0	1
1630	0	0	0	0	0	0	0	0	0	0	0	1	7	52	0	0	0	0	1	1	0	0	0	0	0	0	0	0	48					2	0	0	0	0	0	1
1935	0	0	0	0	0	0	0	0	0	0	0	1	3	52	0	1	0	0	0	1	1	0	0	0	1	0	0	0	45	45				1	1	0	0	1	0	0	10	1	0	0	1	0	0	0	0
1958	0	0	0	0	0	0	0	0	0	0	0	1	5	52	0	0	0	0	1	0	0	0	0	0	0	0	0	1						1	0	0	0	0	0	1
801	0	0	0	0	0	0	0	0	0	0	0	1	7	52	0	0	0	1	0	0	0	0	0	1	0	0	0	0						2	0	0	0	0	0	1
1394	0	0	0	0	0	0	0	0	0	0	0	1	7	52	0	1	0	1	0	1	0	0	0	0	0	0	0	0	51					1	1	1	1	1	0	0	12	1	0	0	1	0	1	0	0
12	0	0	0	0	0	0	0	0	0	0	0	1	1	53	1	0	1	0	0	1	1	1	0	1	1	1	1	0	45	45	45	45	45	1	1	0	0	0	0	0	45	0	1	0	1	0	0	0	0
307	0	0	0	0	1	0	0	0	0	0	0	0	3	53	1	0	0	1	0	0	0	1	0	0	0	0	0	0			45			2	1	0	0	0	0	0	38	0	0	1	0	0	0	0	0
1079	0	0	0	0	0	0	0	0	0	0	0	1	4	53	1	1	0	0	0	1	0	0	0	1	0	0	1	0	45				45	1	1	1	0	1	0	0	17	1	0	0	0	0	1	0	0
44	0	0	0	0	0	0	0	0	0	0	0	1	5	53	1	0	0	1	0	1	1	1	1	1	1	0	1	0	52	52	52		50	1	1	0	0	0	0	0	35	0	0	1	0	0	0	0	0
78	0	0	0	0	0	0	0	0	0	0	0	1	2	53	0	1	0	1	0	1	0	0	0	1	0	0	0	0	49					1	1	0	0	1	0	0	6	0	0	1	0	0	0	0	0
1288	0	0	0	0	0	0	0	0	0	0	0	1	8	53	0	1	1	1	0	1	1	1	1	1	1	1	1	0	45	45	45	45	45	1	1	0	0	1	0	0	12	1	0	1	1	0	0	0	0
497	0	0	0	0	0	0	0	0	0	0	0	1	3	53	1	0	1	0	0	1	1	0	0	0	1	1	1	0	49	49		49	51	1	1	0	0	0	0	0	50	0	0	0	1	0	0	0	0
1486	0	0	0	0	0	0	0	0	0	0	0	1	5	53	1	1	0	0	0	1	0	0	0	0	0	0	1	0	35				35	3	0	0	0	0	0	1
563	0	0	0	0	0	0	0	0	0	0	0	1	1	53	1	0	0	0	1	1	0	0	0	0	0	0	0	0	45					1	1	0	0	0	0	0	45	0	0	0	1	0	0	0	0
1106	0	0	0	0	0	0	0	0	0	0	0	1	2	53	1	0	0	1	0	1	1	0	0	0	0	1	0	0	40	41		41		1	1	0	0	0	0	0	41	0	0	0	1	0	0	0	0
1104	0	0	0	0	0	0	0	0	0	0	0	1	4	53	1	0	0	1	0	1	1	0	0	1	1	0	1	0	50	50			50	1	0	0	0	0	0	1
818	0	0	0	0	0	0	0	0	0	0	0	1	7	53	0	0	1	0	0	1	1	0	0	0	1	1	1	0	50	50		50	50	1	1	0	0	0	0	0	52	0	0	0	1	0	0	0	0
368	0	0	0	0	0	0	0	0	0	0	0	1	2	53	0	0	0	0	1	1	1	0	0	0	1	0	1	0	45	45			45	1	1	0	0	0	0	0	45	0	0	0	0	1	0	0	0
931	0	0	0	0	0	0	0	0	0	0	0	1	1	53	1	1	1	1	0	1	1	1	1	1	1	1	1	0	40	40	40	40	40	1	0	0	0	1	0	0		0	0	0	0	0	0	0	0
1491	0	0	0	0	0	0	0	0	0	0	0	1	7	53	0	0	0	0	1	1	1	0	0	1	1	0	0	0	50	51				1	1	0	0	0	0	0	50	0	0	0	1	0	0	0	0
1853	0	0	0	0	0	0	0	0	0	0	0	1	2	53	1	1	0	0	0	1	0	0	0	0	0	0	0	0	53					1	1	1	0	1	0	0	53	1	0	0	0	1	1	0	0
470	0	0	0	0	0	0	0	0	0	0	0	1	3	53	1	1	1	1	0	1	1	1	0	1	0	1	1	0	45	45	45	45	45	1	1	0	0	0	0	0	15	1	0	1	0	0	0	0	0
1936	0	0	0	0	0	0	0	0	0	0	0	1	7	53	0	0	1	1	0	1	1	1	0	1	1	1	1	0	48	50	50	48	50	1	1	0	0	0	0	0	50	0	0	0	1	0	0	0	0
567	0	0	0	0	0	0	0	0	0	0	0	1	4	53	1	0	0	1	0	1	1	0	0	0	0	0	0	0	45	45				1	1	0	0	0	0	0	48	0	0	0	0	1	0	0	0
1429	0	0	0	0	0	0	0	0	0	0	0	1	4	53	1	1	0	0	0	1	1	0	0	1	1	0	1	0	50	51			51	1	1	0	0	0	0	0	52	1	0	0	1	0	0	0	0
525	0	0	0	0	0	0	0	1	0	0	0	0	4	53	0	0	1	0	0	1	0	0	0	1	1	1	1	0	48			48	48	1	1	0	0	0	0	0	50	0	1	0	1	0	0	0	0
1889	0	0	0	0	0	0	0	0	0	0	0	1	1	53	0	0	0	1	0	0	0	1	0	1	1	0	0	0			50			1	0	0	0	0	0	1
200	0	0	0	0	0	0	0	0	0	0	0	1	2	53	0	1	1	0	0	1	1	1	0	1	0	1	1	0	48	48	48	48	48	1	1	0	0	1	1	0	10	1	1	0	0	0	0	0	0
951	0	0	0	0	0	0	0	0	0	0	0	1	2	53	1	1	0	1	0	1	1	1	0	1	0	0	1	0	50	50	50		50	1	1	0	1	0	0	0	14	1	0	1	0	0	0	0	0
1864	0	0	0	0	0	0	0	0	0	0	0	1	5	53	1	0	0	0	1	1	0	0	0	1	1	1	1	0	40			40	40	1	1	0	0	0	0	0	44	0	0	0	1	0	0	0	0
1856	0	0	0	0	0	0	0	0	0	0	0	1	4	53	1	1	0	0	0	1	1	0	0	1	1	1	1	0	48	48		48	48	1	1	0	0	0	0	0	52	1	0	0	0	0	0	0	0
14	0	0	0	0	0	0	0	0	0	0	0	1	7	53	0	0	0	0	1	1	1	1	1	1	1	0	1	0	45	45	45		45	1	1	0	0	0	0	0	50	0	0	0	1	0	0	0	0
506	0	0	0	0	0	0	0	0	0	0	0	1	2	53	0	0	1	0	0	1	1	0	0	1	0	1	0	0	45	47		50		1	1	0	0	0	0	0	48	0	0	0	1	0	0	0	0
1243	0	0	0	0	0	0	0	1	0	0	0	0	4	53	0	1	0	0	0	1	0	1	0	0	0	1	1	0	12		50	45	50	1	1	1	1	0	0	0	13	0	0	0	0	1	0	0	0
1768	0	0	0	0	0	0	0	0	0	0	0	1	7	53	0	0	0	0	1	1	1	0	0	1	1	0	0	0	46	46				1	1	0	0	0	0	0	47	0	0	0	1	0	0	0	0
1770	0	0	0	0	0	0	0	0	0	0	0	1	3	53	0	0	0	0	1	1	0	0	0	0	0	0	0	0	50					1	0	0	0	0	0	1
316	0	0	0	0	0	0	0	0	0	0	0	1	7	53	0	0	1	0	0	1	1	1	0	1	0	0	0	0	50	51	53			1	1	0	0	0	0	0	50	0	0	0	1	0	0	0	0
916	0	0	0	0	0	0	0	0	0	0	0	1	1	53	1	1	0	0	0	0	0	0	0	1	0	0	1	0					45	3	1	0	0	0	0	0	45	1	0	0	0	0	0	0	0
1179	0	0	0	0	0	0	0	0	0	0	0	1	3	53	1	0	1	1	0	1	1	1	0	1	1	1	1	0	50	50	50	50	50	1	1	0	0	0	0	0	50	0	0	0	0	1	0	0	0
1764	0	0	0	0	0	0	0	0	0	0	0	1	2	53	1	1	0	0	0	1	1	1	1	1	1	1	1	0	40	40	40	40	40	1	1	0	0	0	0	0	50	0	0	0	0	1	0	0	0
1627	0	0	0	0	0	0	0	0	0	0	0	1	7	53	0	1	1	1	0	1	1	0	0	0	0	1	0	0	45	45		45		1	1	0	0	0	0	0	12	1	0	1	1	1	0	0	0
1675	0	0	0	1	0	0	0	0	0	0	0	0	4	53	0	0	0	0	1	1	0	0	0	1	0	0	1	0	50				51	1	1	0	0	0	0	0	50	0	0	0	1	0	0	0	0
1034	0	0	0	0	0	0	0	0	0	0	0	1	4	53	1	0	1	1	0	1	1	0	0	1	0	0	1	0	51	51			51	1	1	0	0	0	0	0	50	0	1	1	0	0	0	0	0
242	0	0	0	0	0	0	0	0	0	0	0	1	1	53	1	0	0	0	1	1	1	0	0	1	0	1	0	0	46	46		50		1	0	0	0	0	0	1
386	0	0	0	0	0	0	0	0	0	0	0	1	1	53	1	0	0	0	1	0	1	0	0	0	0	0	0	0		50				1	1	0	0	0	0	0	50	0	0	0	1	0	0	0	0
962	0	0	0	0	0	0	0	0	0	0	0	1	1	53	1	1	0	0	0	1	1	0	0	0	0	0	0	0	50	52				1	0	0	0	0	0	1
1131	0	0	0	0	0	0	0	0	0	0	0	1	7	53	0	0	0	0	1	1	0	1	0	0	0	0	1	0	50		50		50	1	0	0	0	0	0	1
1214	0	0	0	0	0	0	0	0	0	0	0	1	7	53	0	0	0	0	1	1	0	0	0	0	0	1	0	0	52			52		1	0	0	0	0	0	1
1334	0	0	0	0	0	0	0	0	0	0	0	1	2	53	0	0	0	0	1	1	0	0	0	0	0	0	0	0	50					2	1	0	0	0	0	0	50	0	0	0	1	0	0	0	0
1505	0	0	0	0	1	0	0	0	0	0	0	0	7	53	0	0	0	0	1	1	1	0	0	0	0	1	0	0	50	50		50		1	0	0	0	0	0	1
123	0	0	0	0	0	0	0	0	0	0	0	1	3	53	0	0	0	0	1	1	1	0	0	0	0	0	0	0	49	49				1	1	0	0	1	1	0	13	0	0	0	1	0	0	0	0
308	0	0	0	0	0	1	0	0	0	0	0	0	2	53	0	1	0	0	0	0	1	0	0	1	0	0	0	0		50				1	1	0	0	1	0	0	18	1	0	0	0	0	0	0	0
769	0	0	0	0	0	0	0	0	0	0	0	1	3	53	0	0	1	0	0	0	0	0	0	1	1	0	0	0						1	1	0	0	0	0	0	45	0	0	1	1	0	0	0	0
1309	0	0	0	0	0	0	0	0	0	0	0	1	2	53	0	1	0	1	0	1	1	0	1	0	1	1	1	0	45	48		48	50	1	1	1	0	1	0	0	45	1	0	0	1	0	1	0	0
1297	0	0	0	0	0	0	0	0	0	0	0	1	4	53	1	0	0	1	0	1	1	0	0	0	0	0	1	0	40	45			45	1	1	0	0	0	0	0	45	0	0	1	1	0	0	0	0
122	0	0	0	0	0	0	0	0	0	0	0	1	8	53	0	1	0	0	0	0	0	0	0	0	0	0	0	1						3	1	1	0	1	0	0	13	1	0	0	0	0	0	0	0
80	0	0	0	0	0	0	0	0	0	0	0	1	1	53	1	1	0	1	0	0	0	0	0	0	0	0	1	0					40	3	1	0	0	0	0	0	18	1	0	0	0	0	0	0	0
1320	0	0	0	0	0	0	0	0	0	0	0	1	8	53	0	1	0	0	0	0	0	1	0	1	1	0	0	0			50			2	1	0	1	0	0	0	16	1	0	0	0	0	0	0	0
1037	0	0	0	0	0	0	0	0	0	0	0	1	2	53	0	1	0	1	0	0	0	1	0	1	0	0	0	0			52			2	1	1	0	1	0	0	11	1	0	1	0	0	1	0	0
842	0	0	0	0	0	0	0	0	0	0	0	1	8	53	0	1	0	0	0	1	0	0	0	0	0	0	0	0	50					1	1	0	0	0	0	0	40	1	0	0	0	0	0	0	0
338	0	0	0	0	0	0	0	0	0	0	0	1	8	53	1	1	0	1	0	0	0	0	0	1	0	0	1	0					45	3	0	0	0	0	0	1
1358	0	0	0	0	0	0	0	0	0	0	0	1	1	53	1	1	0	0	0	0	0	1	0	1	1	0	1	0			51		53	2	1	1	1	1	1	0	14	1	0	0	0	0	0	0	0
1110	0	0	0	0	0	0	0	0	0	0	0	1	7	53	0	1	0	1	0	0	0	1	0	1	0	0	0	0			50			1	0	0	0	0	0	1
588	0	0	0	1	0	0	0	0	0	0	0	0	2	53	0	1	0	0	0	0	0	0	0	0	1	0	0	0						2	0	0	0	0	0	1
24	0	0	0	0	0	0	0	0	0	0	0	1	1	53	1	1	0	0	0	0	0	0	0	0	0	0	0	1						3	1	0	0	1	0	0	10	1	0	0	0	0	0	0	0
205	0	0	0	0	0	0	0	0	0	0	0	1	4	53	1	1	0	0	0	0	0	0	0	0	0	0	0	1						3	0	0	0	0	0	1
562	0	0	0	0	0	0	0	0	0	0	0	1	5	53	1	1	0	0	0	0	1	0	0	0	0	1	0	0		50		50		1	1	0	0	0	0	0	20	1	0	0	0	0	0	0	0
1437	0	0	0	0	0	0	0	0	0	0	0	1	1	53	1	1	0	1	0	0	0	0	0	1	1	0	0	0						1	1	0	0	0	0	0	40	1	0	0	0	0	0	0	0
1844	0	0	0	0	0	0	0	0	0	0	0	1	8	53	1	0	1	1	0	0	0	1	0	1	0	1	1	0			35	35	45	1	1	0	0	0	0	0	18	0	1	1	1	0	0	0	0
184	0	0	0	0	1	1	0	0	0	0	0	0	2	53	1	1	0	0	0	1	0	0	0	0	0	0	0	0	45					2	1	0	0	0	0	0	14	1	0	0	0	0	0	0	0
197	0	0	0	0	0	0	0	0	0	0	0	1	5	53	1	1	0	0	0	0	0	0	0	1	1	0	0	0						3	0	0	0	1	0	0		0	0	0	0	0	0	0	0
1087	0	0	0	0	0	0	0	0	0	0	0	1	1	53	1	1	0	1	0	0	0	0	0	0	0	0	0	1						1	1	0	0	0	0	0	12	1	0	1	0	1	0	0	0
1411	0	0	0	0	0	0	0	0	0	0	0	1	2	53	1	1	0	0	0	1	0	1	0	1	0	0	0	0	50		50			1	1	1	0	0	0	0	16	1	0	0	0	0	0	0	0
1516	0	0	0	1	0	0	0	0	0	0	0	0	1	53	1	1	1	0	0	1	1	0	0	1	0	1	0	0	45	45		45		1	1	0	0	0	0	0	18	1	0	0	0	1	0	0	0
444	0	0	0	1	0	0	0	0	0	0	0	0	1	53	1	1	0	1	0	1	1	1	0	1	1	1	0	0	40	50	50	45		1	1	0	0	0	0	0	10	1	0	1	0	1	0	0	0
1712	0	0	0	0	0	0	0	0	0	0	0	1	3	53	1	0	0	0	1	0	0	0	0	0	0	0	0	1						3	0	0	0	0	0	1
1636	0	0	0	0	0	0	0	0	0	0	0	1	3	53	1	1	1	0	0	1	0	0	0	0	0	0	0	0	47					1	1	0	0	0	0	0	15	0	0	0	0	1	0	0	0
1698	0	0	0	0	0	0	0	0	0	0	0	1	1	53	1	1	0	0	0	1	1	0	0	0	0	1	1	0	48	48		48	40	2	1	0	0	0	0	0	21	1	0	0	1	0	0	0	0
1704	0	0	0	0	0	0	0	0	0	0	0	1	3	53	1	0	0	1	0	1	0	0	0	1	0	0	0	0	40					1	1	0	0	0	0	0	40	0	0	1	1	0	0	0	0
712	0	0	0	0	0	0	0	0	0	0	0	1	1	53	1	1	0	0	0	1	1	0	1	1	1	0	1	0	48	48			48	1	1	0	0	0	0	0	20	1	0	1	0	0	0	0	0
1379	0	0	0	0	0	0	0	0	0	0	0	1	5	53	0	0	0	0	1	1	0	0	0	0	1	0	1	0	45				50	1	1	0	0	0	0	0	45	0	0	0	1	0	0	0	0
1790	0	0	0	0	0	0	0	0	0	0	0	1	3	53	0	0	0	1	0	1	1	0	0	0	1	0	0	0	52	52				1	0	0	0	0	0	1
1829	0	0	0	0	0	0	0	1	0	0	0	0	4	53	0	1	1	1	0	1	1	0	0	1	0	1	0	0	50	50		52		1	0	0	0	1	0	0		0	0	0	0	0	0	0	0
730	0	0	0	0	0	0	0	0	0	0	0	1	4	53	0	1	0	1	0	0	0	0	0	0	1	0	0	0						1	1	0	0	1	0	0	15	1	0	0	0	0	0	0	0
1051	0	0	0	0	0	0	0	0	0	0	0	1	4	53	0	1	0	0	0	0	1	1	0	0	0	0	0	0		52	52			1	1	0	0	1	0	0	14	1	0	0	0	0	0	0	0
1250	0	0	0	0	0	0	0	0	0	0	0	1	7	53	0	1	0	0	0	1	1	1	0	1	0	0	0	0	50	52	50			1	1	1	1	0	0	0	10	0	0	0	0	1	0	0	0
1355	0	0	0	0	0	0	0	0	0	0	0	1	7	53	0	1	0	0	0	0	0	0	0	0	0	0	1	0					45	2	1	1	1	0	0	0	13	1	0	0	0	0	1	0	0
1366	0	0	0	0	0	0	0	0	0	0	0	1	7	53	0	0	1	0	0	1	0	0	0	0	0	0	1	0	40				45	1	1	0	0	0	0	0	40	0	0	0	1	0	0	0	0
1409	0	0	0	0	0	0	0	0	0	0	0	1	2	53	0	1	0	0	0	1	1	0	0	0	0	0	0	0	40	50				2	0	0	0	0	0	1
1524	0	0	0	0	0	0	0	0	0	0	0	1	7	53	0	0	1	0	0	1	1	0	0	0	0	0	1	0	49	49			49	1	1	1	1	0	0	0	8	0	0	0	1	0	0	1	0
1615	0	0	0	0	0	0	0	0	0	0	1	0	2	53	0	0	0	0	1	0	0	0	0	1	0	0	0	0						3	0	0	0	0	0	1
166	0	0	0	0	0	0	0	0	0	0	0	1	7	53	0	0	1	0	0	1	0	0	0	1	1	1	1	0	50			50	50	1	1	0	0	0	0	0	48	0	0	0	1	0	0	0	0
1260	0	0	0	0	0	0	0	0	0	0	0	1	7	53	0	1	0	0	0	1	0	0	0	0	0	1	0	0	50			50		1	1	0	0	1	0	0	13	1	0	0	0	0	0	0	0
76	0	0	0	0	0	0	0	0	0	0	0	1	7	53	0	0	0	0	1	1	0	0	0	1	1	1	1	0	50			50	50	2	0	0	0	0	0	1
424	0	0	0	0	0	0	0	0	0	0	0	1	8	54	1	1	0	0	0	1	1	0	0	0	0	0	0	0	47	48				1	1	0	0	0	0	0	47	0	0	0	1	0	0	0	0
515	0	0	0	0	0	0	0	0	0	0	0	1	1	54	1	1	1	1	0	1	1	0	0	0	1	0	1	0	45	45			45	1	1	0	0	1	0	0	15	1	0	1	0	0	0	0	0
798	0	0	0	0	0	0	0	0	0	0	0	1	1	54	1	1	0	1	0	1	1	0	0	0	0	0	0	0	40	40				1	1	1	0	0	0	0	13	0	0	0	0	1	1	0	0
1570	0	0	0	0	0	0	0	0	0	0	0	1	4	54	1	0	0	0	1	1	0	0	0	0	0	0	0	0	50					2	0	0	0	0	0	1
1676	0	0	0	0	0	0	0	0	0	0	0	1	7	54	1	1	0	0	0	1	1	0	0	0	1	1	1	0	23	53		53	53	3	1	0	1	0	0	0	22	1	0	0	0	0	0	0	0
1357	0	0	0	0	0	0	0	0	0	0	0	1	2	54	0	1	0	0	0	0	1	1	0	0	1	1	1	0		50	50	50	50	1	1	0	0	0	0	0	54	1	0	0	0	0	0	0	0
1158	0	0	0	0	0	0	0	0	0	0	0	1	8	54	0	0	1	0	0	1	1	1	1	1	1	1	1	0	40	40	40	40	40	1	0	0	0	0	0	1
254	0	0	0	0	0	0	0	0	0	0	0	1	4	54	1	1	0	0	0	1	1	0	0	0	0	0	1	0	48	48			50	1	0	1	0	0	0	0		0	0	0	0	0	1	0	0
296	0	0	0	0	0	0	0	0	0	0	0	1	3	54	1	0	1	1	0	1	0	0	0	1	0	0	0	0	45					1	1	0	0	0	0	0	50	0	0	1	0	1	0	0	0
1308	0	0	0	0	0	0	0	0	0	0	0	1	1	54	1	0	0	0	1	1	0	0	0	1	1	0	0	0	50					1	1	0	0	0	0	0	50	0	0	0	1	0	0	0	0
1347	0	0	0	0	0	0	0	0	0	0	0	1	1	54	1	1	0	0	0	1	0	0	0	0	0	0	0	0	40					1	1	0	0	0	0	0	17	0	0	0	0	1	0	0	0
1542	0	0	0	0	0	0	0	0	0	0	0	1	2	54	0	0	1	1	0	0	1	1	0	1	1	0	0	0		53	52			2	1	0	0	0	0	0	16	0	1	1	0	0	0	0	0
426	0	0	0	0	0	0	0	0	0	0	0	1	2	54	0	0	0	0	1	1	0	0	0	0	0	0	0	0	49					1	1	0	0	0	0	0	50	0	0	0	1	0	0	0	0
1806	0	0	0	0	0	0	0	0	0	0	0	1	7	54	0	0	0	0	1	1	1	0	0	0	0	0	0	0	50	50				1	1	0	0	0	0	0	50	0	0	0	1	0	0	0	0
302	0	0	0	0	0	0	0	0	0	0	0	1	5	54	1	1	0	1	0	1	1	1	0	0	0	1	0	0	50	50	50	50		1	1	0	1	0	0	0	7	1	0	1	1	0	0	0	0
367	0	0	0	0	0	0	0	0	0	0	0	1	5	54	1	1	0	1	0	1	1	1	0	0	0	0	0	0	50	45	45			1	1	0	0	0	0	0	12	0	0	0	0	1	0	0	0
1462	0	0	0	0	0	0	0	0	0	0	0	1	1	54	1	0	0	0	1	1	1	1	1	1	1	1	1	0	49	52	52	49	53	1	1	0	0	0	0	0	50	0	0	0	1	0	0	0	0
274	0	0	0	0	0	0	0	0	0	0	0	1	1	54	1	0	0	0	1	1	0	0	0	0	0	0	1	0	45				45	1	1	0	0	0	0	0	50	1	1	0	0	0	0	0	0
1392	0	0	0	0	0	0	0	0	0	0	0	1	1	54	1	1	0	0	0	1	1	0	0	1	0	0	0	0	48	48				1	1	0	0	0	0	0	50	0	0	0	0	1	0	0	0
1818	0	0	0	0	0	0	0	0	0	0	0	1	8	54	1	0	0	1	0	1	0	0	0	0	0	0	0	0	45					1	1	0	0	0	0	0	50	0	0	0	1	0	0	0	0
29	0	0	0	0	0	0	0	0	0	0	0	1	3	54	1	0	0	0	1	1	1	1	0	0	0	0	0	0	52	52	52			1	1	0	0	0	0	0	52	0	0	0	1	0	0	0	0
67	0	0	0	0	0	0	0	0	0	0	0	1	2	54	1	1	0	0	0	1	0	1	0	0	0	0	1	0	45		45		45	1	1	0	0	0	0	0	50	0	0	0	0	1	0	0	0
295	0	0	0	0	0	0	0	0	0	0	0	1	3	54	1	1	0	0	0	1	1	0	0	0	0	0	0	0	50	50				2	1	1	0	0	0	0	50	1	0	0	0	0	0	0	1
342	0	0	0	0	0	0	0	0	0	0	0	1	3	54	1	1	0	0	0	1	1	1	0	0	0	0	0	0	45	45	45			1	1	0	0	1	0	0	15	1	0	0	0	0	0	0	0
857	0	0	0	0	0	0	0	0	0	0	0	1	3	54	1	0	0	0	1	1	1	0	0	0	0	0	0	0	50	50				1	1	0	0	0	0	0	50	0	0	0	1	0	0	0	0
945	0	0	0	0	0	0	0	0	0	0	0	1	1	54	1	0	1	1	0	1	1	0	0	1	0	0	0	0	50	50				1	1	0	0	0	0	0	40	1	0	1	0	0	0	0	0
1589	0	0	0	0	0	0	0	0	0	0	0	1	3	54	1	0	0	0	1	1	0	0	0	0	0	1	1	0	50			52	50	1	0	0	0	0	0	1
1837	0	0	0	0	0	0	0	0	0	0	0	1	5	54	1	0	1	0	0	1	0	0	0	0	1	1	1	0	50			50	52	1	1	0	0	0	0	0	51	0	0	0	1	0	0	0	0
94	0	0	0	0	0	1	0	0	0	0	0	0	5	54	1	0	0	0	1	1	1	0	0	0	1	1	0	0	50	50		50		1	0	0	0	0	0	1
1382	0	0	0	0	0	0	0	0	0	0	0	1	2	54	0	0	1	0	0	1	1	1	0	1	1	1	1	0	50	50	52	52	52	1	1	0	0	0	0	0	53	0	0	0	1	0	0	0	0
1635	0	0	0	0	0	0	0	0	0	0	0	1	2	54	0	0	0	0	1	1	1	0	0	1	1	1	1	0	47	50		47	47	1	1	0	0	0	0	0	53	0	0	0	1	0	0	0	0
1739	0	0	0	1	0	0	0	0	0	0	0	0	2	54	0	1	0	1	0	1	1	1	0	1	1	1	1	0	48	45	50	48	53	1	1	0	1	0	0	0	12	0	0	1	0	1	0	0	0
804	0	0	0	0	0	0	0	0	0	0	0	1	7	54	0	1	0	0	0	1	1	1	0	0	0	1	1	0	50	50	50	50	50	1	1	0	1	0	0	0	14	1	0	0	0	0	0	0	0
292	0	0	0	0	0	0	0	0	0	0	1	0	2	54	0	0	0	0	1	1	1	0	0	1	0	1	1	0	48	48		48	48	1	0	0	0	0	0	1
1667	0	0	0	0	0	0	0	0	0	0	0	1	7	54	0	1	0	1	0	1	1	1	0	1	1	0	1	0	50	50	50		47	1	1	0	0	0	0	0	40	0	0	1	0	0	0	0	0
192	0	0	0	0	0	0	0	0	0	0	0	1	8	54	1	1	0	1	0	1	0	1	0	0	0	0	0	0	45		35			1	1	0	0	0	0	0	9	1	0	1	0	0	0	0	0
517	0	0	0	0	0	0	0	0	0	0	0	1	5	54	1	1	0	0	0	1	0	0	0	0	0	0	0	0	40					1	1	0	0	0	0	0	19	0	0	0	0	1	0	0	0
714	0	0	0	0	0	0	0	0	0	0	0	1	2	54	1	1	0	0	0	1	0	0	0	0	0	0	0	0	45					1	1	0	0	0	0	0	54	0	0	0	0	1	0	0	0
1700	0	0	0	1	0	0	0	0	0	0	0	0	2	54	0	1	0	0	0	1	0	0	0	1	0	1	0	0	50			50		1	1	0	0	0	0	0	40	1	0	0	1	0	0	0	0
493	0	0	0	0	0	0	0	0	0	0	0	1	7	54	0	1	0	0	0	1	1	0	0	1	1	0	0	0	50	52				2	1	0	0	1	0	0	18	1	0	0	0	0	0	0	0
86	0	0	0	0	0	0	0	0	0	0	0	1	1	54	1	0	0	0	1	1	0	0	0	0	0	0	0	0	50					1	1	0	0	0	0	0	51	0	0	0	0	1	0	0	0
689	0	0	0	0	0	0	0	0	0	0	0	1	4	54	1	0	0	0	1	1	0	0	0	0	0	0	0	0	45					1	1	0	0	0	0	0	53	0	0	0	1	0	0	0	0
742	0	0	0	0	0	0	0	0	0	0	0	1	1	54	1	0	0	0	1	1	1	0	0	0	0	0	0	0	50	50				1	1	0	0	0	0	0	50	0	0	0	1	0	0	0	0
204	0	0	0	0	0	0	0	0	0	0	0	1	7	54	0	0	0	0	1	0	0	0	0	1	0	0	0	0						2	0	0	0	0	0	1
568	0	0	0	0	0	0	0	0	0	0	0	1	4	54	0	1	0	1	0	1	0	0	0	1	0	1	1	0	48			50	50	1	1	1	0	0	0	0	18	1	0	0	0	0	1	1	0
911	0	0	0	0	0	1	0	0	0	0	0	0	8	54	1	1	0	1	0	0	1	1	0	0	0	0	0	0		14	40			1	1	0	0	1	0	0	14	1	0	1	0	0	0	0	0
288	0	0	0	0	0	0	0	0	0	0	0	1	8	54	1	1	0	1	0	1	1	0	0	1	1	0	0	0	45	45				1	1	0	0	0	0	0	32	1	0	0	0	0	0	0	0
1711	0	0	0	0	0	0	0	0	0	0	0	1	1	54	1	1	0	0	0	0	0	0	0	0	1	0	0	0						3	1	0	0	0	0	0	20	1	0	0	0	0	0	0	0
273	0	0	0	0	0	0	0	0	0	0	0	1	1	54	1	1	1	1	0	1	0	0	0	0	0	0	0	0	40					1	1	0	1	0	0	0	19	0	0	0	0	1	0	0	0
1156	0	0	0	0	0	0	0	0	0	0	0	1	1	54	1	1	0	0	0	1	0	0	0	1	0	0	0	0	45					1	1	0	1	0	0	0	20	1	0	0	0	0	0	0	0
1735	0	0	0	0	0	0	0	0	0	0	0	1	4	54	0	1	0	1	0	1	0	0	0	0	0	0	0	0	40					1	1	0	0	1	0	0	10	1	0	0	0	0	0	0	0
808	0	0	0	0	0	0	0	0	0	0	0	1	7	54	0	0	0	1	0	0	0	0	0	1	0	0	0	0						3	1	0	0	0	0	0	15	0	0	0	0	0	0	0	0
1342	0	0	0	1	0	0	0	0	0	0	0	0	2	54	0	1	0	1	0	0	0	0	0	1	1	1	1	0				40	40	1	1	0	0	0	0	0	40	1	0	0	0	0	0	0	0
673	0	0	0	0	0	0	0	0	0	0	0	1	3	54	1	1	1	1	0	1	0	0	0	1	0	0	1	0	50				50	1	1	1	0	0	0	0	10	0	0	0	0	1	1	0	0
843	0	0	0	0	0	0	0	0	0	0	0	1	5	54	1	1	1	1	0	1	1	1	1	1	1	1	1	0	45	45	50	50	50	1	1	1	0	0	0	0	16	1	0	0	0	0	1	0	0
612	0	0	0	0	0	0	0	0	0	0	0	1	1	54	1	1	0	0	0	0	1	0	0	0	0	0	0	0		52				1	1	0	0	0	0	0	53	0	0	0	1	0	0	0	0
924	0	0	0	0	0	0	0	0	0	0	0	1	1	54	1	1	0	0	0	1	0	0	0	0	0	0	0	0	50					1	1	0	0	0	0	0	40	1	0	0	0	0	0	0	0
1566	0	0	0	0	0	0	0	0	0	0	0	1	2	54	1	1	1	0	0	1	0	0	0	0	0	0	0	0	47					1	1	0	0	0	0	0	13	1	0	0	0	0	0	0	0
733	0	0	0	0	0	0	0	0	0	0	0	1	1	54	1	1	0	0	0	0	0	0	0	0	0	0	0	1						3	1	0	0	0	0	0	49	1	0	0	0	0	0	0	0
1896	0	0	0	0	0	0	0	0	0	0	0	1	7	54	0	1	0	0	0	1	0	0	0	0	0	0	0	0	50					3	1	0	0	1	0	0	35	1	0	0	0	0	0	0	0
77	0	0	0	0	0	0	0	0	0	0	0	1	3	54	1	0	1	0	0	1	1	1	0	0	0	1	1	0	45	50	50	50	50	1	1	0	0	0	0	0	45	0	0	0	1	1	0	0	0
410	0	0	0	0	0	0	0	0	0	0	0	1	2	54	1	0	0	0	1	0	0	0	0	0	0	0	0	1						2	0	0	0	0	0	1
484	0	0	0	0	0	0	0	0	0	0	0	1	1	54	1	0	0	0	1	0	0	0	0	0	0	0	0	1						3	0	0	0	0	0	1
639	0	0	0	0	0	0	0	0	0	0	0	1	1	54	1	1	0	0	0	1	1	1	0	0	0	0	1	0	50	50	52		51	1	1	1	1	1	0	0	15	0	0	0	0	1	1	0	0
884	0	0	0	0	0	0	0	0	0	0	0	1	1	54	1	1	1	0	0	0	0	0	0	1	0	0	0	0						1	1	0	0	0	0	0	45	0	0	0	0	1	0	0	0
992	0	0	0	0	0	0	0	0	0	0	0	1	8	54	1	1	0	0	0	0	0	0	0	1	0	0	0	0						3	0	0	0	0	1	0
1386	0	0	0	0	0	0	0	0	0	0	0	1	1	54	1	1	1	1	0	1	1	1	1	1	1	1	1	0	45	45	45	45	45	1	1	0	0	0	0	0	16	0	0	0	0	1	0	0	0
1666	0	0	0	0	0	0	0	0	0	0	0	1	1	54	1	1	0	0	0	1	0	0	0	0	0	0	0	0	50					2	1	0	0	0	0	0	48	1	0	0	0	0	0	0	0
488	0	0	0	0	0	0	0	0	0	0	0	1	2	54	1	1	0	0	0	1	1	1	0	1	1	1	0	0	50	50	50	50		1	1	0	0	0	0	0	13	1	0	0	0	1	0	0	0
897	0	0	0	0	0	0	0	0	0	0	0	1	3	54	1	1	0	0	0	0	0	1	0	1	0	0	0	0			50			1	1	0	1	0	0	0	28	1	0	0	0	0	0	0	0
1011	0	0	0	0	0	0	0	0	0	0	0	1	5	54	1	0	1	1	0	1	1	1	0	1	1	1	1	0	50	50	50	50	50	1	1	0	0	0	0	0	54	0	0	0	0	1	0	0	0
1265	0	0	0	0	0	0	0	0	0	0	0	1	2	54	1	1	0	1	0	1	0	0	0	1	0	0	0	0	45					1	1	0	0	0	0	0	19	0	0	0	0	1	0	0	0
1405	0	0	0	0	0	1	0	0	0	0	0	0	2	54	1	0	0	0	1	1	1	0	0	0	0	0	0	0	48	50				1	1	0	0	0	0	0	49	0	0	0	1	0	0	0	0
1759	0	0	0	0	0	0	0	0	0	0	0	1	1	54	1	1	0	1	0	0	1	0	0	0	0	0	0	0		50				1	1	0	0	0	0	0	12	0	0	0	0	1	0	0	0
1879	0	0	0	0	0	0	0	0	0	0	0	1	1	54	1	1	0	1	0	0	0	0	0	0	0	0	0	1						1	1	0	0	0	0	0	16	0	0	0	0	1	0	0	0
1949	0	0	0	0	0	0	0	0	0	0	0	1	1	54	1	1	1	1	0	1	1	0	0	1	1	0	1	0	50	45			50	1	1	0	0	0	0	0	14	0	0	0	0	1	0	0	0
1957	0	0	0	0	0	0	0	0	0	0	0	1	1	54	1	0	0	0	1	1	1	0	0	0	0	0	0	0	45	45				1	1	0	0	0	0	0	45	0	0	0	1	0	0	0	0
118	0	0	0	0	0	0	1	0	0	0	0	0	1	54	1	0	1	1	0	0	0	0	0	0	0	0	0	1						2	1	0	0	1	0	0	5	0	1	1	0	0	0	0	0
140	0	0	0	0	0	0	0	0	0	0	0	1	8	54	1	0	0	1	0	1	0	0	0	0	0	0	1	0	35				35	2	1	0	0	0	0	0	35	0	0	1	0	1	0	0	0
474	0	0	0	0	0	0	0	0	0	0	0	1	4	54	1	1	1	0	0	1	0	1	0	0	0	0	0	0	40		45			1	0	0	0	0	0	1
129	0	0	0	0	0	0	0	0	0	0	0	1	1	54	1	1	0	0	0	1	0	0	0	1	0	0	0	0	50					1	1	0	0	0	0	0	14	1	0	0	1	0	0	0	0
490	0	0	0	0	0	0	0	0	0	0	0	1	5	54	0	0	1	0	0	1	0	0	0	0	0	0	0	0	42					2	1	0	0	0	0	0	42	0	1	0	0	0	0	0	0
752	0	0	0	0	0	0	0	0	0	0	0	1	8	54	0	1	0	0	0	1	1	0	0	1	0	1	1	0	47	50		50	50	1	1	0	0	0	0	0	26	1	0	0	0	0	0	0	0
207	0	0	0	0	0	0	0	0	0	0	0	1	2	54	0	0	0	0	1	1	1	0	0	0	0	1	0	0	48	48		46		1	1	0	0	0	0	0	48	0	0	0	1	0	0	0	0
268	0	0	0	0	0	0	0	0	0	0	0	1	7	54	0	0	0	0	1	0	0	0	0	1	0	0	0	0						2	0	0	0	0	0	1
304	0	0	0	0	0	0	0	0	0	0	0	1	5	54	0	0	0	0	1	0	0	1	0	0	0	0	1	0			45		48	2	0	0	0	0	0	1
378	0	0	0	0	0	0	0	0	0	0	0	1	7	54	0	1	0	0	0	0	0	0	0	0	0	0	0	1						1	1	0	1	1	0	0	15	1	0	0	0	0	0	0	0
467	0	0	0	1	0	0	0	0	0	0	0	0	5	54	0	1	1	1	0	1	1	1	1	1	1	1	1	0	45	45	45	45	45	1	1	0	1	0	0	0	12	0	0	0	0	1	0	0	0
489	0	0	0	0	0	0	0	0	0	0	0	1	7	54	0	1	0	1	0	0	1	0	0	1	0	0	0	0		50				1	0	0	0	1	0	0		0	0	0	0	0	0	0	0
830	0	0	0	0	0	0	0	0	0	0	0	1	4	54	0	1	0	0	0	0	0	0	0	0	0	1	0	0				50		2	1	0	0	0	0	0	30	1	0	0	0	0	0	0	0
969	0	0	0	0	0	0	0	0	0	0	0	1	2	54	0	1	0	1	0	1	1	1	0	1	0	1	1	0	50	50	50	50	50	1	1	1	0	0	0	0	15	1	0	0	0	0	1	0	0
1177	0	0	0	0	0	0	0	0	0	0	0	1	7	54	0	1	0	0	0	0	0	1	1	0	0	0	0	0			40			1	1	0	0	0	0	0	12	1	0	0	0	0	0	0	0
1226	0	0	0	1	0	0	0	0	0	0	0	0	7	54	0	0	0	1	0	1	1	1	0	0	0	0	0	0	45	45	45			2	1	0	0	0	0	0	45	0	0	1	0	0	0	0	0
1523	0	0	0	0	0	0	0	0	0	0	0	1	7	54	0	1	0	0	0	0	0	1	0	1	0	0	0	0			50			2	1	0	0	1	0	0	13	1	0	0	0	0	0	0	0
1551	0	0	0	0	0	0	0	0	0	0	0	1	2	54	0	1	0	0	0	0	0	0	0	1	0	0	0	0						1	1	1	0	1	0	0	13	1	0	0	0	0	1	0	0
1620	0	0	0	0	0	0	0	0	0	0	0	1	7	54	0	0	0	0	1	0	0	0	0	0	0	0	0	1						3	0	0	0	0	0	1
1641	0	0	0	0	0	0	0	0	0	0	0	1	1	54	0	0	0	0	1	1	1	0	0	0	0	0	0	0	50	50				1	1	0	0	0	0	0	50	0	0	0	1	0	0	0	0
1858	0	0	0	0	0	0	0	0	0	0	0	1	2	54	0	1	0	0	0	1	1	1	0	1	1	1	1	0	53	54	54	53	53	1	1	1	1	1	0	0	14	0	0	0	1	0	1	0	0
35	0	0	0	0	0	0	0	0	0	0	0	1	2	54	0	1	0	0	0	1	0	0	0	0	0	0	0	0	50					2	0	1	0	0	0	0		0	0	0	0	0	1	0	0
953	0	0	0	0	0	0	0	0	0	0	0	1	7	54	0	1	0	1	0	1	1	0	0	0	0	1	1	0	50	50		50	50	1	1	0	0	0	0	0	10	0	0	0	0	1	0	0	0
1374	0	0	0	0	0	0	0	0	0	0	0	1	7	54	0	1	0	0	0	1	1	1	0	1	1	1	0	0	43	43	43	43		1	1	1	0	1	0	0	10	1	0	0	0	0	0	0	0
1521	0	0	0	0	0	0	0	0	0	0	0	1	7	54	0	0	0	0	1	0	0	0	0	0	0	0	0	1						3	0	0	0	0	0	1
1539	0	0	0	0	0	0	0	0	0	0	0	1	7	54	0	0	0	0	1	1	0	0	0	0	0	0	0	0	52					3	0	0	0	0	0	1
1032	0	0	0	0	0	0	0	0	0	0	0	1	2	54	0	0	0	0	1	0	0	0	0	0	0	0	0	1						3	0	0	0	0	0	1
693	0	0	0	0	0	0	0	0	0	0	0	1	4	54	0	0	0	0	1	0	1	0	0	0	0	0	0	0		45				1	1	0	0	0	0	0	47	0	0	0	1	0	0	0	0
382	0	0	0	0	0	0	0	0	0	0	0	1	8	55	1	1	0	0	0	1	0	0	0	1	0	0	1	0	40				40	3	1	0	0	0	0	0	15	1	0	0	0	0	0	0	0
194	0	0	0	0	0	0	0	0	0	0	0	1	2	55	1	1	0	0	0	0	0	0	0	0	1	0	0	0						1	1	0	0	0	0	0	13	1	0	0	0	0	0	0	0
732	0	0	0	0	0	0	0	0	0	0	0	1	1	55	1	1	0	0	0	1	1	0	0	1	0	1	1	0	53	53		53	53	1	0	0	0	1	0	0		0	0	0	0	0	0	0	0
52	0	0	0	0	0	0	0	0	0	0	0	1	2	55	1	1	1	0	0	0	0	0	0	0	0	0	1	0					55	1	1	0	0	0	0	0	55	0	0	0	0	1	0	0	0
896	0	0	0	0	0	0	0	0	0	0	0	1	2	55	1	0	1	1	0	1	1	1	1	1	1	1	1	0	50	50	50	50	50	1	1	0	0	0	0	0	24	0	0	0	0	1	0	0	0
869	0	0	0	0	0	0	0	0	0	0	0	1	7	55	0	0	1	1	0	1	1	1	1	1	1	1	1	0	50	50	50	50	48	1	1	0	0	0	0	0	20	0	1	0	1	0	0	0	0
1731	0	0	0	0	0	0	0	0	0	0	0	1	4	55	0	0	0	1	0	1	1	1	1	1	1	0	1	0	40	40	45		40	1	1	0	0	0	0	0	37	0	0	0	1	1	0	0	0
462	0	0	0	0	0	0	0	0	0	0	0	1	2	55	1	0	0	1	0	1	1	0	0	1	1	0	1	0	45	50			50	1	1	0	0	0	0	0	45	0	0	0	0	0	0	0	0
807	0	0	0	0	0	0	0	0	0	0	0	1	2	55	1	1	1	1	0	1	1	1	0	1	1	1	1	0	50	50	50	50	50	1	1	0	0	0	0	0	10	0	0	0	0	1	0	0	0
794	0	0	0	0	0	0	0	0	0	0	0	1	1	55	1	0	1	0	0	1	0	0	0	0	0	0	1	0	48				50	1	1	0	0	0	0	0	48	0	0	0	1	1	0	0	0
1645	0	0	0	0	0	0	0	0	0	0	0	1	2	55	0	0	1	0	0	1	1	0	0	1	1	0	0	0	40	40				1	1	0	0	0	0	0	43	0	0	0	1	0	0	0	0
330	0	0	0	0	0	0	0	0	0	0	0	1	7	55	0	0	1	0	0	1	1	0	0	1	1	0	1	0	40	40			40	1	1	0	0	0	0	0	42	0	1	0	0	0	0	0	0
602	0	0	0	0	0	0	0	0	0	0	0	1	4	55	0	0	1	0	0	1	1	1	1	1	1	1	1	0	46	48	50	46	53	1	1	0	0	0	0	0	45	0	0	0	1	0	0	0	0
41	0	0	0	0	0	0	0	0	0	0	0	1	5	55	0	1	1	0	0	1	1	1	0	1	0	1	1	0	50	53	55	53	55	1	0	0	0	0	0	1
631	0	0	0	0	0	0	0	0	0	0	0	1	4	55	0	1	1	0	0	1	1	0	0	1	0	1	1	0	50	50		50	50	1	1	0	0	1	0	0	12	0	0	0	0	1	0	0	0
648	0	0	0	0	0	0	0	0	0	0	0	1	2	55	0	1	0	1	0	1	0	1	0	1	0	0	0	0	50		53			1	1	1	0	0	0	0	45	1	0	0	1	0	1	0	0
1363	0	0	0	0	0	0	0	0	0	0	0	1	1	55	0	1	0	0	0	1	1	1	1	1	1	1	1	0	52	52	52	52	52	1	0	1	0	0	0	0		0	0	0	0	0	0	0	0
498	0	0	0	1	0	0	0	0	0	0	0	0	2	55	0	1	0	0	0	0	1	1	0	1	1	0	1	0		30	50		45	1	0	0	0	0	0	1
253	0	0	0	0	0	0	0	0	0	0	0	1	3	55	1	1	0	1	0	1	1	0	0	1	0	0	0	0	40	45				1	1	0	0	0	0	0	15	1	0	0	0	0	0	0	0
672	0	0	0	0	0	0	0	0	0	0	0	1	2	55	1	1	0	0	0	1	0	0	0	1	1	0	0	0	54					1	1	0	0	0	0	0	25	0	1	0	0	0	0	0	0
628	0	0	0	0	0	0	0	0	0	0	0	1	4	55	1	0	0	0	1	1	1	0	0	1	0	0	1	0	40	40			45	1	0	0	0	0	0	1
799	0	0	0	0	0	0	0	0	0	0	0	1	2	55	1	1	0	1	0	1	1	0	0	1	0	0	0	0	45	45				1	1	0	0	0	0	0	7	0	0	0	0	1	0	0	0
1083	0	0	0	0	0	1	0	1	0	0	0	0	1	55	1	0	0	0	1	1	0	0	0	0	0	0	0	0	50					1	1	0	0	0	0	0	50	0	0	0	0	1	0	0	0
63	0	0	0	0	0	0	0	0	0	0	0	1	7	55	1	1	0	1	0	1	1	1	0	0	0	1	0	0	45	45	40	45		2	1	0	0	1	0	0	14	1	0	0	0	0	0	0	0
84	0	0	0	0	0	0	0	0	0	0	0	1	1	55	1	1	0	0	0	1	1	1	0	1	1	0	1	0	48	48	54		52	1	1	1	0	1	0	0	10	1	0	0	0	1	0	0	0
682	0	0	0	0	0	0	0	0	0	0	0	1	7	55	0	1	0	1	0	1	1	1	1	0	1	0	1	0	50	50	52		50	1	1	0	1	1	0	0	11	0	0	0	1	0	0	0	0
1317	0	0	0	0	0	0	0	0	0	0	0	1	3	55	1	1	0	0	0	1	0	0	0	0	0	0	0	0	50					2	0	0	0	1	0	0		0	0	0	0	0	0	0	0
1762	0	0	0	0	0	0	0	0	0	0	0	1	5	55	1	1	1	1	0	1	1	1	1	1	0	0	0	0	40	40	35			2	1	0	0	0	0	0	40	1	1	1	1	0	0	0	0
1061	0	0	0	0	0	0	0	0	0	0	0	1	8	55	0	1	1	1	0	1	1	1	0	1	1	1	1	0	14	50	50	50	50	1	1	0	0	1	0	0	14	1	0	0	1	0	0	0	0
1990	0	0	0	0	0	0	0	0	0	0	0	1	8	55	0	1	0	0	0	1	1	0	0	0	0	0	0	0	50	50				2	1	0	0	0	0	0	35	1	0	0	0	1	0	0	0
528	0	0	0	0	0	0	0	0	0	0	0	1	7	55	0	1	0	1	0	1	1	0	0	0	0	1	1	0	52	52		53	54	1	1	1	1	1	0	0	16	1	0	0	1	0	1	0	0
650	0	0	0	1	0	1	0	0	0	0	0	0	2	55	0	1	0	0	0	1	0	0	1	1	1	0	1	0	40				40	1	1	0	0	0	0	0	20	1	0	0	0	0	0	0	0
1016	0	0	0	0	0	0	0	0	0	0	0	1	7	55	0	1	0	1	0	1	1	1	1	1	1	1	1	0	50	50	50	50	50	1	1	0	0	0	0	0	50	1	0	0	1	0	0	0	0
1815	0	0	0	0	0	0	0	0	0	0	0	1	7	55	0	1	0	1	0	1	0	0	0	0	0	1	1	0	45			45	40	1	1	1	0	0	0	0	12	0	0	0	0	1	0	0	0
411	0	0	0	0	0	0	0	0	0	0	0	1	7	55	0	1	0	0	0	0	1	1	0	0	0	0	0	0		30	50			2	1	1	0	0	0	0	20	0	0	0	0	0	1	0	0
107	0	0	0	0	0	0	0	0	0	0	0	1	2	55	1	1	0	1	0	1	1	0	0	1	0	0	0	0	46	40				1	1	0	0	0	0	0	40	1	0	1	0	0	0	0	0
928	0	0	0	0	0	1	0	1	0	0	0	0	8	55	0	1	1	0	0	1	1	0	0	1	0	1	1	0	45	45		45	40	1	1	0	0	0	0	0	17	1	1	0	0	0	0	0	0
1961	0	0	0	0	0	0	0	0	0	0	0	1	2	55	1	0	0	0	1	1	0	0	0	0	0	0	0	0	40					1	1	0	0	0	0	0	42	0	0	0	1	0	0	0	0
460	0	0	0	0	0	0	0	0	0	0	0	1	1	55	1	1	0	1	0	1	1	0	0	0	0	0	0	0	50	50				1	1	0	0	0	0	0	16	1	0	0	0	0	0	0	0
1247	0	0	0	0	0	0	0	0	0	0	0	1	5	55	1	0	1	0	0	1	1	0	0	0	0	1	0	0	48	48		48		1	1	0	0	0	0	0	48	0	0	0	1	0	0	0	0
1865	0	0	0	0	0	0	0	0	0	0	0	1	3	55	1	1	0	1	0	1	0	0	0	1	0	0	0	0	50					2	1	0	0	0	0	0	10	0	0	1	0	0	0	0	0
1590	0	0	0	0	0	0	0	0	0	0	0	1	3	55	1	1	1	1	0	1	1	0	0	0	0	1	1	0	45	50		50	50	1	1	0	0	1	0	0	15	1	0	0	0	0	0	0	0
1181	0	0	0	0	0	0	0	0	0	0	0	1	1	55	1	0	0	0	1	1	0	0	0	0	1	1	0	0	50			50		1	1	0	0	0	0	0	50	0	0	0	1	0	0	0	0
840	0	0	0	0	0	0	0	0	0	0	0	1	8	55	0	0	0	0	1	1	0	1	0	0	0	0	0	0	50		54			1	1	0	0	1	1	0	13	0	0	0	1	0	0	0	0
98	0	0	0	0	0	0	0	0	0	0	0	1	7	55	0	0	0	0	1	1	0	0	0	0	0	0	0	0	50					1	1	0	0	0	0	0	50	0	0	0	1	0	0	0	0
1810	0	0	0	0	0	0	0	0	0	0	0	1	7	55	0	0	1	0	0	1	1	1	0	1	1	1	0	0	51	54	54	52		1	1	0	0	0	0	0	51	0	0	0	1	0	0	0	0
795	0	0	0	0	0	0	0	0	0	0	0	1	8	55	0	0	0	0	1	1	1	0	0	0	0	1	1	0	45	48		48	45	1	1	0	0	0	0	0	49	0	0	0	1	0	0	0	0
369	0	0	0	0	0	0	0	0	0	0	0	1	1	55	1	1	0	0	0	1	1	1	0	0	1	0	0	0	50	50	50			2	1	0	1	0	0	0	48	0	0	0	0	1	0	0	0
777	0	0	0	0	0	0	0	0	0	0	0	1	8	55	1	0	0	0	1	1	0	0	0	1	0	0	1	0	50				30	1	1	0	0	0	0	0	53	0	0	0	1	0	0	0	0
1709	0	0	0	0	0	0	0	0	0	0	0	1	1	55	1	1	0	1	0	0	0	1	0	1	1	0	0	0			40			1	1	1	0	0	0	0	25	1	0	0	0	0	0	0	0
20	0	0	0	0	0	0	0	0	0	0	0	1	7	55	0	0	1	1	0	0	0	0	0	1	0	0	1	0					50	3	1	0	0	0	0	0	50	0	1	1	0	0	0	0	0
418	0	0	0	0	0	0	0	0	0	0	0	1	7	55	0	1	0	0	0	1	1	0	0	0	0	0	0	0	52	52				1	1	0	1	0	0	0	15	1	0	0	0	0	0	0	0
1080	0	0	0	1	0	0	0	0	0	0	0	0	1	55	1	0	0	0	1	1	1	0	0	0	1	0	0	0	50	52				1	1	0	0	0	0	0	52	0	0	0	1	0	0	0	0
1136	0	0	0	0	0	0	0	0	0	0	0	1	1	55	1	1	0	1	0	1	1	0	0	0	0	0	0	0	45	45				1	1	0	0	0	0	0	22	0	0	0	0	1	0	0	0
835	0	0	0	0	0	0	0	0	0	0	0	1	5	55	1	1	1	1	0	0	1	1	0	0	0	1	0	0		43	50	50		1	1	0	0	0	0	0	16	0	0	0	0	1	0	0	0
1175	0	0	0	1	0	0	0	0	0	0	0	0	7	55	0	1	0	0	0	1	1	1	0	1	1	0	1	0	53	53	53		53	1	1	0	0	0	0	0	50	1	0	0	0	0	0	0	0
1295	0	0	0	0	0	0	0	0	0	0	0	1	7	55	0	1	1	0	0	1	0	0	0	0	0	0	0	0	50					1	1	0	0	0	0	0	22	1	0	0	1	0	0	0	0
1793	0	0	0	0	0	0	0	0	0	0	0	1	1	55	1	1	1	1	0	1	1	1	0	1	1	0	0	0	50	50	52			1	1	0	0	1	0	0	16	1	1	1	0	0	0	0	0
223	0	0	0	0	0	0	0	0	0	0	0	1	3	55	1	1	0	0	0	1	0	0	0	0	0	0	0	0	54					1	1	0	1	0	0	0	17	1	0	0	0	0	0	0	0
1921	0	0	0	0	0	0	0	0	0	0	0	1	5	55	1	1	0	0	0	1	0	0	0	0	1	0	0	0	50					1	1	0	0	0	0	0	55	1	0	0	0	0	0	0	0
337	0	0	0	0	0	0	0	0	0	0	0	1	2	55	0	1	0	1	0	0	0	0	0	1	0	0	0	0						2	1	1	0	0	0	0	40	1	0	0	0	0	1	0	0
9	0	0	0	0	0	0	0	0	0	0	0	1	7	55	0	0	0	0	1	0	0	0	0	0	0	0	0	1						3	0	0	0	0	0	1
6	0	0	0	0	0	0	0	0	0	0	0	1	3	55	1	0	0	0	1	0	0	0	0	0	0	0	0	1						3	0	0	0	0	0	1
988	0	0	0	0	0	0	0	0	0	0	0	1	2	55	1	0	0	0	1	1	1	0	0	0	1	0	1	0	50	50			50	3	0	0	0	0	0	1
1022	0	0	0	0	0	0	0	0	0	0	0	1	8	55	1	1	0	1	0	1	1	1	1	1	1	1	1	0	45	45	50	40	50	1	1	0	0	0	0	0	16	1	0	1	1	1	0	0	0
1920	0	0	0	0	0	0	0	0	0	0	0	1	8	55	1	0	0	0	1	1	1	1	1	1	1	1	1	0	50	45	45	45	50	1	0	0	0	0	0	1
237	0	0	0	0	0	0	0	0	0	0	0	1	2	55	1	1	1	1	0	1	1	1	1	1	1	1	1	0	40	40	40	40	40	1	0	0	0	0	0	1
575	0	0	0	0	0	0	0	0	0	0	0	1	1	55	1	0	0	0	1	1	1	0	0	0	0	0	0	0	45	45				1	1	0	0	0	0	0	25	0	0	0	0	1	0	0	0
1130	0	0	0	0	0	0	0	0	0	0	0	1	2	55	1	0	0	1	0	1	0	0	0	1	0	0	0	0	48					1	1	0	0	0	0	0	50	0	0	0	1	1	0	0	0
1152	0	0	0	0	0	0	0	0	0	0	0	1	8	55	1	0	0	1	0	1	1	0	0	0	0	0	0	0	50	50				2	0	0	0	0	0	1
1192	0	0	0	0	0	0	0	0	0	0	0	1	4	55	1	1	0	1	0	1	0	0	0	0	0	1	1	0	45			45	50	1	1	0	0	0	0	0	45	0	1	0	0	0	0	0	0
1652	0	0	0	0	0	0	0	0	0	0	0	1	7	55	1	1	1	0	0	1	1	0	0	1	0	1	0	0	45	45		45		1	1	0	0	0	0	0	20	0	0	0	1	0	0	0	0
1765	0	0	0	0	0	0	0	0	0	0	0	1	1	55	1	0	0	0	1	1	0	0	0	0	0	0	0	0	50					1	1	0	0	0	0	0	45	0	0	0	1	0	0	0	0
40	0	0	0	1	0	0	0	0	0	0	0	0	8	55	1	0	0	1	0	1	1	0	0	1	0	0	1	0	45	45			45	1	1	0	0	0	0	0	50	0	0	0	1	0	0	0	0
450	0	0	0	0	0	0	0	0	0	0	0	1	1	55	1	1	0	1	0	1	1	0	0	1	0	0	1	0	45	45			45	1	1	0	0	0	0	0	19	0	0	0	0	1	0	0	0
1159	0	0	0	0	0	0	0	0	0	0	0	1	8	55	1	1	1	0	0	1	0	0	0	0	0	0	0	0	50					1	1	0	0	0	0	0	18	0	0	0	0	1	0	0	0
1255	0	0	0	0	0	0	0	0	0	0	0	1	3	55	1	1	0	1	0	0	1	1	0	1	1	0	1	0		48	48		50	1	1	0	0	1	0	0	10	1	0	0	0	1	0	0	0
1535	0	0	0	0	0	0	0	0	0	0	0	1	3	55	1	1	0	1	0	1	0	0	1	0	0	0	0	0	45					1	1	0	0	0	0	0	18	1	0	1	0	0	0	0	0
1603	0	0	0	0	0	0	0	0	0	0	0	1	4	55	1	1	0	1	0	1	0	0	0	1	0	0	0	0	30					3	1	0	0	0	0	0	8	1	0	0	0	0	0	0	0
1871	0	0	0	0	0	0	0	0	0	0	0	1	7	55	1	0	0	0	1	1	0	1	0	0	0	0	1	0	45		50		50	1	1	0	0	0	0	0	45	0	0	0	1	0	0	0	0
1070	0	0	0	0	0	0	0	0	0	0	0	1	4	55	1	0	0	0	1	1	1	1	0	1	0	1	1	0	48	48	48	48	48	1	0	0	0	0	0	1
1554	0	0	0	0	0	0	0	0	0	0	0	1	2	55	0	1	0	0	0	0	0	0	0	0	0	0	0	1						2	1	1	1	1	0	0	12	1	0	0	0	0	1	0	0
48	0	0	0	1	0	0	0	0	0	0	0	0	2	55	0	1	0	0	0	1	0	0	0	0	0	0	0	0	45					2	1	0	0	0	0	0	15	1	0	0	0	0	0	0	0
162	0	0	0	0	0	0	0	0	0	0	0	1	7	55	0	0	0	1	0	1	1	0	0	0	1	0	1	0	43	40			45	1	1	0	0	0	0	0	45	0	0	0	1	1	0	0	0
172	0	0	0	0	0	0	0	0	0	0	0	1	2	55	0	1	0	0	0	0	0	0	0	0	0	1	0	0				50		1	1	0	0	0	0	0	20	0	0	0	0	1	0	0	0
385	0	0	0	0	0	0	0	0	0	0	0	1	4	55	0	1	0	1	0	1	0	0	1	1	1	0	1	0	54				55	1	1	0	0	1	0	0	16	1	0	0	0	0	0	0	0
582	0	0	0	0	0	0	0	0	0	0	0	1	7	55	0	1	0	1	0	0	1	0	0	1	0	0	1	0		45			50	1	1	0	0	0	0	0	10	0	0	0	0	1	0	0	0
694	0	0	0	0	0	0	0	0	0	0	0	1	7	55	0	0	1	1	0	1	1	0	0	1	1	1	1	0	50	50		50	50	1	1	0	0	0	0	0	40	0	0	0	0	1	0	0	0
778	0	0	0	0	0	0	0	0	0	0	0	1	2	55	0	1	0	1	0	0	0	0	0	0	1	0	0	0						1	1	0	0	0	0	0	13	0	0	0	0	1	0	0	0
1074	0	0	0	0	0	0	0	0	0	0	0	1	7	55	0	0	0	0	1	1	1	1	0	1	1	0	0	0	53	53	53			1	1	0	0	0	0	0	14	0	0	0	0	1	0	0	0
1388	0	0	0	0	0	0	0	0	0	0	0	1	2	55	0	0	0	0	1	0	0	0	0	0	0	0	0	1						3	0	0	0	0	0	1
1622	0	0	0	1	0	0	0	0	0	0	0	0	7	55	0	1	0	0	0	0	0	0	0	0	0	0	1	0					54	2	1	1	1	0	0	0	15	1	0	0	0	0	1	0	0
1740	0	0	0	0	0	0	0	0	0	0	0	1	7	55	0	0	0	1	0	1	1	0	0	0	0	0	0	0	50	50				1	0	0	0	0	0	1
1820	0	0	0	0	0	0	0	0	0	0	0	1	7	55	0	1	0	1	0	0	0	0	0	0	0	0	0	1						2	1	0	0	1	0	0	15	0	0	0	0	1	0	0	0
611	0	0	0	0	0	0	0	0	0	0	0	1	7	55	0	0	1	1	0	1	0	0	1	1	1	1	1	0	40			45	50	1	1	0	0	0	0	0	47	0	0	1	1	0	0	0	0
700	0	0	0	0	0	0	0	0	0	0	0	1	7	55	0	1	0	0	0	1	0	0	0	0	0	0	0	0	55					1	0	0	0	0	0	1
822	0	0	0	0	0	0	0	0	0	0	0	1	2	55	0	1	1	1	0	1	1	1	1	1	1	1	1	0	14	14	14	14	14	1	1	0	0	0	0	0	14	1	1	1	1	0	0	0	0
1284	0	0	0	0	0	0	0	0	0	0	0	1	2	55	0	1	1	0	0	1	0	0	0	1	0	1	0	0	50			50		1	1	0	0	0	0	0	50	1	0	0	0	0	0	0	0
1550	0	0	0	0	0	0	0	0	0	0	0	1	2	55	0	1	0	0	0	1	0	0	0	1	0	0	0	0	50					2	1	1	0	0	0	0	20	1	0	0	0	0	1	0	0
1867	0	0	0	0	0	0	0	0	0	0	0	1	3	55	0	0	0	0	1	0	0	0	0	0	0	0	0	1						3	0	0	0	0	0	1
750	0	0	0	0	0	0	0	0	0	0	0	1	1	55	0	0	0	0	1	0	0	0	0	0	0	0	0	1						1	0	0	0	0	1	0
1220	0	0	0	0	0	0	0	1	0	0	0	0	8	55	0	1	0	1	0	0	0	0	0	1	1	0	1	0					55	1	1	0	0	0	0	0	12	1	0	0	0	0	0	0	0
214	0	0	0	0	0	0	0	0	0	0	0	1	1	56	1	1	1	1	0	1	1	1	1	1	1	1	1	0	45	12	45	45	45	1	1	0	0	0	0	0	45	0	0	0	0	1	0	0	0
1792	0	0	0	0	0	0	0	0	0	0	0	1	2	56	1	1	1	0	0	1	1	1	1	1	1	1	1	0	54	54	54	54	54	1	1	0	0	0	0	0	54	1	0	0	0	0	0	0	0
727	0	0	0	0	0	0	0	0	0	0	0	1	5	56	1	1	0	0	0	1	0	0	0	0	0	0	0	0	40					1	0	0	0	0	0	1
929	0	0	0	0	0	0	0	0	0	0	0	1	3	56	1	1	1	0	0	1	1	0	0	1	0	0	0	0	40	50				1	1	1	1	0	0	0	14	1	1	0	0	1	0	0	0
720	0	0	0	0	0	0	0	0	0	0	0	1	8	56	1	1	0	0	0	1	1	1	1	1	0	1	1	0	50	50	50	50	50	1	1	0	0	1	0	0	22	1	0	0	0	1	0	0	0
1242	0	0	0	0	0	0	0	0	0	0	0	1	7	56	1	1	0	1	0	1	1	1	0	0	0	0	1	0	45	45	45		45	1	1	0	0	1	0	0	10	0	0	0	0	1	0	0	0
1618	0	0	0	0	0	0	0	0	0	0	0	1	7	56	0	1	0	1	0	1	1	1	0	1	1	0	0	0	43	43	43			1	1	0	0	0	0	0	22	0	0	0	0	1	0	0	0
1727	0	0	0	0	0	0	0	0	0	0	0	1	7	56	0	0	1	1	0	1	1	1	1	1	1	1	1	0	45	44	47	47	48	1	1	0	0	0	0	0	47	0	1	0	0	0	0	0	0
566	0	0	0	0	0	0	0	0	0	0	0	1	4	56	1	0	0	1	0	1	1	0	0	1	1	0	1	0	50	50			50	1	1	0	0	0	0	0	50	0	0	0	1	1	0	0	0
1775	0	0	0	0	0	0	0	0	0	0	0	1	4	56	0	0	1	0	0	1	1	0	0	1	0	0	1	0	50	50			45	1	1	0	0	0	0	0	50	0	0	0	1	0	0	0	0
1190	0	0	0	0	1	0	0	0	0	0	0	0	7	56	0	0	0	1	0	1	1	1	0	1	1	0	0	0	48	50	50			1	1	0	0	0	0	0	48	1	0	0	1	0	0	0	0
1477	0	0	0	0	0	0	0	0	0	0	0	1	3	56	1	1	0	1	0	1	1	1	0	1	1	1	0	0	40	45	45	48		1	1	1	1	1	0	0	30	0	0	0	0	1	0	0	0
859	0	0	0	0	0	0	0	0	0	0	0	1	4	56	1	1	0	1	0	1	1	0	0	0	1	0	1	0	52	55			55	1	1	0	0	0	0	0	14	1	0	0	0	1	0	0	0
300	0	0	0	0	0	0	0	0	0	0	0	1	4	56	1	0	1	1	0	1	1	1	0	1	1	1	1	0	50	50	50	50	50	1	0	0	0	0	0	1
276	0	0	0	0	0	0	0	0	0	0	0	1	1	56	1	1	0	1	0	1	1	0	1	0	1	1	1	0	45	45		45	48	1	1	0	0	0	0	0	15	0	0	0	0	1	0	0	0
1684	0	0	0	0	0	0	0	0	0	0	0	1	1	56	0	1	0	1	0	1	1	1	1	1	1	1	1	0	53	50	55	55	50	1	1	0	0	0	0	0	10	1	0	1	0	0	0	0	0
1001	0	0	0	0	0	0	0	0	0	0	0	1	8	56	1	0	1	0	0	1	0	1	0	0	0	0	0	0	50		50			1	1	0	0	0	0	0	48	0	0	0	1	0	0	0	0
1312	0	0	0	0	0	0	0	0	0	0	0	1	8	56	1	1	0	1	0	1	0	0	1	1	0	0	1	0	45				50	1	1	0	0	0	0	0	48	0	0	0	0	1	0	0	0
1723	0	0	0	0	0	0	0	0	0	0	0	1	3	56	1	1	0	0	0	1	0	0	0	0	0	0	0	0	50					1	1	0	0	0	0	0	18	1	0	0	0	0	0	0	0
1419	0	0	0	0	0	0	0	0	0	0	0	1	2	56	0	1	0	0	0	1	0	1	0	1	0	1	1	0	55		55	55	55	2	1	0	0	0	0	0	6	1	0	0	0	0	0	0	0
1809	0	0	0	0	0	0	0	1	0	0	0	0	2	56	0	0	0	0	1	0	0	0	0	1	0	0	0	0						1	1	0	0	0	0	0	50	0	0	0	1	0	0	0	0
370	0	0	0	0	0	0	0	0	0	0	0	1	4	56	0	1	0	1	0	1	1	1	0	1	0	1	1	0	52	52	53	52	53	1	1	1	1	1	0	0	14	0	0	0	0	1	1	0	0
624	0	0	0	0	0	0	0	0	0	0	0	1	7	56	0	1	0	0	0	1	1	1	1	1	1	1	1	0	45	45	45	45	45	1	1	1	1	0	0	0	14	1	0	0	1	0	0	0	0
1234	0	0	0	0	0	0	0	0	0	0	0	1	5	56	0	1	0	0	0	1	0	0	0	0	0	0	0	0	51					1	1	0	0	0	0	0	51	0	0	0	1	0	0	0	0
1298	0	0	0	0	0	0	0	0	0	0	0	1	7	56	0	1	0	1	0	1	0	0	0	1	0	0	0	0	50					1	1	0	0	0	0	0	10	0	0	1	0	0	0	0	0
534	0	0	0	0	0	0	0	0	0	0	0	1	2	56	1	1	0	0	0	0	0	0	0	0	0	0	0	1						1	1	0	0	0	0	0	20	0	1	0	0	0	0	0	0
1475	0	0	0	0	0	0	0	0	0	0	0	1	1	56	1	1	0	0	0	1	0	1	0	0	0	1	0	0	50		50	50		1	1	1	0	0	0	0	45	1	0	0	0	0	0	0	0
28	0	0	0	0	0	0	0	0	0	0	0	1	5	56	1	0	0	0	1	1	0	0	0	1	0	0	0	0	52					1	1	0	0	0	0	0	54	0	0	0	1	0	0	0	0
942	0	0	0	0	0	0	0	0	0	0	0	1	4	56	0	0	0	0	1	1	1	1	0	1	1	1	0	0	50	50	50	50		1	1	0	0	0	0	0	50	0	0	0	1	0	0	0	0
228	0	0	0	0	0	0	0	0	0	0	0	1	5	56	1	0	0	0	1	1	1	0	0	1	1	0	0	0	50	50				1	1	0	0	0	0	0	53	0	0	0	1	0	0	0	0
319	0	0	0	0	0	0	0	0	0	0	0	1	3	56	1	1	0	0	0	1	1	1	0	0	0	0	0	0	50	50	50			3	1	0	0	0	0	0	20	1	0	0	0	0	0	0	0
850	0	0	0	0	0	0	0	0	0	0	0	1	2	56	1	1	0	1	0	1	1	0	0	1	1	1	0	0	52	53		54		1	1	0	0	0	0	0	10	1	0	0	0	1	0	0	0
293	0	0	0	0	0	0	0	0	0	0	0	1	7	56	0	0	0	0	1	1	1	1	0	0	0	0	1	0	50	50	50		50	1	1	0	0	0	0	0	50	0	0	0	1	0	0	0	0
881	0	0	0	0	0	0	0	0	0	0	0	1	7	56	0	1	0	0	0	1	1	1	1	1	0	1	1	0	45	45	40	45	50	1	1	0	0	0	0	0	48	1	0	0	1	0	0	0	0
1352	0	0	0	0	0	0	0	0	0	0	0	1	7	56	0	0	0	0	1	1	0	0	0	0	0	0	0	0	54					1	1	0	0	0	0	0	54	0	0	0	1	0	0	0	0
1443	0	0	0	0	0	0	0	0	0	0	0	1	7	56	0	1	1	0	0	1	1	1	0	0	0	0	0	0	54	55	55			1	0	0	0	1	0	0		0	0	0	0	0	0	0	0
1928	0	0	0	0	0	0	0	0	0	0	0	1	7	56	0	0	0	0	1	1	0	0	0	1	0	0	0	0	48					1	0	0	0	0	0	1
1986	0	0	0	0	0	0	0	0	0	0	0	1	1	56	0	0	0	0	1	1	0	0	0	1	1	1	1	0	50			50	50	1	1	0	0	0	0	0	50	0	0	0	1	1	0	0	0
1143	0	0	0	0	0	0	0	0	0	0	0	1	2	56	1	1	0	0	0	0	0	0	0	1	0	0	1	0					55	1	1	0	0	0	0	0	20	1	0	0	0	1	0	0	0
99	0	0	0	0	0	0	0	0	0	0	0	1	5	56	1	1	0	1	0	1	0	1	0	1	1	0	0	0	50		54			1	1	0	0	0	0	0	16	1	0	1	0	0	0	0	0
176	0	0	0	0	0	0	0	0	0	0	0	1	3	56	1	1	0	1	0	1	1	0	0	0	0	0	0	0	40	48				1	1	0	0	0	0	0	40	1	0	0	0	0	0	0	0
131	0	0	0	0	0	0	0	0	0	0	0	1	5	56	1	1	0	1	0	1	1	0	0	1	1	0	0	0	45	45				2	1	0	0	0	0	0	20	1	0	0	0	0	0	0	0
1956	0	0	0	0	0	0	0	0	0	0	0	1	1	56	1	0	0	1	0	0	0	0	0	1	0	0	0	0						2	1	1	0	0	0	0	45	0	1	1	0	0	0	0	0
1213	0	0	0	0	0	0	0	0	0	0	0	1	7	56	0	1	0	0	0	1	0	0	0	0	1	1	1	0	53			53	53	1	1	1	0	0	0	0	40	1	0	0	0	0	0	0	0
323	0	0	0	0	0	0	0	0	0	0	0	1	2	56	1	0	1	0	0	1	1	0	0	0	0	0	0	0	50	45				1	1	0	0	0	0	0	50	0	0	0	1	0	0	0	0
371	0	0	0	0	0	0	0	0	0	0	0	1	3	56	1	1	0	0	0	0	0	0	0	0	0	0	0	1						3	1	0	0	0	0	0	18	1	0	0	0	0	0	0	0
1381	0	0	0	0	0	0	0	0	0	0	0	1	7	56	0	1	0	0	0	0	0	1	0	1	0	0	1	0			50		50	2	1	1	0	0	0	0	9	1	0	0	0	0	0	0	0
1952	0	0	0	0	0	0	0	0	0	0	0	1	1	56	0	1	1	0	0	1	0	0	0	1	0	0	1	0	50				55	1	1	0	0	0	0	0	20	0	0	0	0	1	0	0	0
112	0	0	0	0	0	1	0	0	0	0	0	0	2	56	0	0	0	0	1	0	0	0	0	0	0	0	0	1						3	0	0	0	0	0	1
1277	0	0	0	0	0	0	0	0	0	0	0	1	1	56	1	0	0	0	1	1	0	0	0	0	0	0	0	0	50					1	0	0	0	0	0	1
1485	0	0	0	0	1	0	0	0	0	0	0	0	5	56	1	0	0	0	1	0	0	0	0	1	0	0	0	0						2	0	0	0	0	0	1
1725	0	0	0	0	0	0	0	0	0	0	0	1	8	56	1	0	0	0	1	1	0	0	0	0	1	0	0	0	52					1	1	0	0	1	0	0	17	0	0	0	0	1	0	0	0
164	0	0	0	0	0	0	0	0	0	0	0	1	2	56	1	1	0	0	0	1	1	1	0	1	0	1	0	0	50	50	50	50		1	1	0	0	0	0	0	25	1	0	0	0	0	0	0	0
341	0	0	0	0	0	0	0	0	0	0	0	1	1	56	1	0	0	0	1	1	1	0	0	0	0	0	1	0	50	54			45	2	0	0	0	0	0	1
428	0	0	0	0	0	0	0	0	0	0	0	1	4	56	1	0	0	1	0	1	0	0	0	1	1	0	1	0	55				55	2	0	0	0	0	0	1
473	0	0	0	0	0	0	0	0	0	0	0	1	3	56	1	1	0	1	0	1	1	1	0	0	0	1	0	0	50	50	50	50		1	1	0	0	0	0	0	22	1	0	1	0	0	0	0	0
508	0	0	0	1	0	0	0	1	0	0	0	0	7	56	1	0	0	1	0	1	0	0	0	0	0	1	0	0	50			50		2	0	0	0	0	0	1
544	0	0	0	1	0	0	0	0	0	0	0	0	2	56	1	1	0	1	0	1	0	1	0	0	1	1	1	0	50		55	50	50	1	1	1	0	0	0	0	18	1	0	0	1	0	0	0	0
555	0	0	0	0	0	0	0	0	0	0	0	1	1	56	1	0	0	0	1	0	0	0	0	0	0	0	0	1						2	0	0	0	0	0	1
762	0	0	0	0	0	0	0	0	0	0	0	1	5	56	1	1	1	0	0	1	1	0	0	0	0	1	1	0	50	50		50	50	1	1	0	0	0	0	0	12	0	0	0	0	1	0	0	0
765	0	0	0	0	0	0	0	0	0	0	0	1	1	56	1	1	1	1	0	0	0	0	0	0	0	0	1	0					48	1	1	0	0	0	0	0	52	0	0	1	0	1	0	0	0
791	0	0	0	0	0	0	0	0	0	0	0	1	1	56	1	1	0	0	0	0	0	0	0	0	0	0	1	0					53	2	1	0	1	1	0	0	10	1	0	0	0	0	0	0	0
999	0	0	0	0	0	0	0	0	0	0	0	1	5	56	1	1	0	0	0	1	0	0	0	0	0	0	0	0	56					1	1	0	0	0	0	0	30	1	0	0	0	0	0	0	0
1275	0	0	0	0	0	0	0	0	0	0	0	1	8	56	1	0	0	0	1	1	1	1	0	0	0	0	0	0	45	45	45			2	1	0	0	0	0	0	30	0	0	0	0	0	0	0	0
1454	0	0	0	0	0	0	0	0	0	0	0	1	3	56	1	1	0	0	0	0	0	0	0	0	0	0	0	1						1	1	0	0	0	0	0	12	1	0	0	0	0	0	0	0
1813	0	0	0	0	0	0	0	0	0	0	0	1	2	56	1	1	0	1	0	1	0	0	0	0	0	1	0	0	50			51		1	1	0	0	1	0	0	16	0	0	0	0	1	0	0	0
1118	0	0	0	0	0	0	0	1	0	0	0	0	8	56	1	0	1	1	0	1	1	0	0	0	0	0	0	0	22	22				3	1	0	0	0	0	0	22	0	0	1	0	0	0	0	0
1305	0	0	0	1	0	0	0	0	0	0	0	0	2	56	1	1	0	1	0	1	1	0	0	1	1	0	0	0	52	53				1	1	0	0	0	0	0	24	0	0	0	0	1	0	0	0
1469	0	0	0	0	0	0	0	0	0	0	0	1	4	56	1	0	0	0	1	1	0	0	0	1	1	0	1	0	46				46	1	1	0	0	0	0	0	55	0	0	0	1	0	0	0	0
1678	0	0	0	0	0	0	0	0	0	0	0	1	2	56	1	0	0	0	1	0	0	0	0	0	0	0	0	1						3	1	0	0	0	0	0	20	1	0	0	0	0	0	0	0
321	0	0	0	0	0	0	0	0	0	0	0	1	4	56	1	1	0	1	0	0	1	0	0	0	0	0	0	0		52				1	1	0	0	0	0	0	10	0	0	0	0	1	0	0	0
947	0	0	0	0	0	0	0	0	0	0	0	1	3	56	1	0	0	0	1	0	0	0	0	0	0	0	0	1						3	0	0	0	0	0	1
1434	0	0	0	0	0	0	0	0	0	0	0	1	1	56	1	0	0	0	1	1	0	0	0	0	0	0	0	0	46					1	1	0	0	0	0	0	46	0	0	0	1	0	0	0	0
674	0	0	0	0	0	0	0	0	0	0	0	1	2	56	0	1	0	0	0	0	0	0	0	0	0	0	0	1						2	1	0	0	0	0	0	15	1	0	0	0	0	0	0	0
59	0	0	0	0	0	0	0	0	0	0	0	1	7	56	0	1	0	1	0	1	0	0	0	0	0	0	0	0	50					1	1	1	0	0	0	0	20	0	0	0	0	1	0	0	0
117	0	0	0	0	0	0	0	0	0	0	0	1	2	56	0	1	1	1	0	1	1	1	0	0	1	0	0	0	40	45	50			1	1	0	0	0	0	0	50	0	0	0	0	1	0	0	0
451	0	0	0	0	0	0	0	0	0	0	0	1	4	56	0	1	0	0	0	0	0	0	0	0	0	0	0	1						2	1	0	0	0	0	0	54	1	0	0	0	0	0	0	0
453	0	0	0	0	0	0	0	0	0	0	0	1	7	56	0	1	0	0	0	1	0	0	0	0	0	0	0	0	50					2	1	0	0	1	0	0	18	1	0	0	0	0	0	0	0
505	0	0	0	0	0	0	0	0	0	0	0	1	7	56	0	0	0	1	0	1	0	0	0	0	0	0	0	0	55					1	1	0	0	0	0	0	54	0	0	0	1	0	0	0	0
1267	0	0	0	0	0	0	0	0	0	0	0	1	2	56	0	1	0	0	0	1	0	1	0	1	0	0	1	0	50		55		50	1	1	1	0	1	0	0	13	1	0	0	0	1	0	0	0
1498	0	0	0	0	0	1	0	0	0	0	0	0	7	56	0	1	1	1	0	1	1	1	1	1	1	0	1	0	52	50	50		52	1	1	0	0	1	1	0	9	1	0	0	1	0	0	0	0
1619	0	0	0	0	0	0	0	0	0	0	0	1	7	56	0	1	0	0	0	0	0	0	0	0	0	0	1	0					55	2	0	0	0	0	0	1
1634	0	0	0	0	0	0	0	0	0	0	0	1	2	56	0	0	0	0	1	1	1	0	0	0	0	1	1	0	43	43		43	50	1	1	0	0	0	0	0	45	0	0	0	1	0	0	0	0
1568	0	0	0	0	0	0	0	0	0	0	0	1	8	56	0	1	0	1	0	1	1	1	0	1	1	0	0	0	50	50	50			1	1	0	0	0	0	0	13	1	0	0	0	0	0	0	0
436	0	0	0	0	0	0	0	0	0	0	0	1	5	56	0	1	0	1	0	1	0	1	0	1	0	0	0	0	40		45			1	1	0	0	0	0	0	45	0	0	0	1	0	0	0	0
1660	0	0	0	0	0	0	0	0	0	0	0	1	7	56	0	1	0	0	0	1	1	1	1	0	0	1	1	0	50	50	50	50	50	1	1	0	1	0	0	0	12	1	0	1	0	0	0	0	0
38	0	0	0	0	0	0	0	0	0	0	0	1	1	57	1	1	1	1	0	1	0	0	0	0	0	0	0	0	50					1	1	0	0	0	0	0	10	1	1	1	0	1	0	0	0
133	0	0	0	0	0	0	0	0	0	0	0	1	5	57	1	0	0	1	0	0	0	0	0	1	0	0	0	0						3	1	1	0	0	0	0	54	1	0	0	0	0	0	0	1
933	0	0	0	0	0	1	0	0	0	0	0	0	1	57	1	1	0	1	0	1	1	0	0	0	1	0	0	0	50	50				1	1	0	0	0	0	0	15	1	0	0	0	0	0	0	0
1898	0	0	0	0	0	0	0	0	0	0	0	1	1	57	1	1	0	1	0	1	0	0	0	0	1	0	1	0	48				54	1	1	0	0	1	0	0	15	0	0	0	0	1	0	0	0
783	0	0	0	0	0	0	0	0	0	0	0	1	1	57	1	1	1	0	0	1	1	0	0	0	1	0	0	0	42	42				1	1	0	0	0	0	0	43	0	0	0	0	1	0	0	0
915	0	0	0	0	0	0	0	0	0	0	0	1	4	57	0	0	0	0	1	1	1	0	0	0	0	0	0	0	50	50				1	1	0	0	0	0	0	52	0	0	0	1	0	0	0	0
380	0	0	0	0	0	0	0	0	0	0	0	1	4	57	1	0	0	1	0	1	1	0	0	0	1	1	1	0	40	50		40	45	1	1	0	0	0	0	0	45	0	0	0	1	0	0	0	0
760	0	0	0	0	0	0	0	0	0	0	0	1	1	57	1	0	0	1	0	1	0	0	0	0	0	0	0	0	42					2	1	1	1	1	1	0	45	0	0	0	1	0	0	0	0
1014	0	0	0	0	0	0	0	0	0	0	0	1	4	57	1	0	0	0	1	1	0	0	0	0	0	0	0	0	45					1	1	0	0	0	0	0	45	0	0	0	1	0	0	0	0
1328	0	0	0	0	0	0	0	0	0	0	0	1	5	57	1	0	0	0	1	1	1	0	0	1	1	1	1	0	50	50		50	50	1	1	0	0	0	0	0	50	0	0	0	0	1	0	0	0
1351	0	0	0	0	0	0	0	0	0	0	0	1	4	57	0	1	0	0	0	1	1	0	0	0	0	0	1	0	47	50			47	1	1	0	0	0	0	0	47	0	0	0	1	0	0	0	0
782	0	0	0	0	1	0	0	0	0	0	0	0	2	57	0	1	1	0	0	1	1	0	0	1	1	0	0	0	50	50				1	1	0	0	1	0	0	50	1	0	0	1	0	0	0	0
171	0	0	0	0	1	0	0	0	0	0	0	0	1	57	1	0	0	0	1	1	0	0	0	0	0	0	0	0	45					1	1	0	0	0	0	0	45	0	0	0	1	0	0	0	0
872	0	0	0	0	0	0	0	0	0	0	0	1	8	57	0	0	1	1	0	1	0	0	0	0	0	0	0	0	57					1	0	0	0	0	0	1
1507	0	0	0	0	0	0	0	0	0	0	0	1	7	57	0	0	0	0	1	1	0	0	0	1	1	0	1	0	40				45	1	1	0	0	0	0	0	42	0	0	0	1	0	0	0	0
169	0	0	0	0	0	0	0	0	0	0	0	1	4	57	0	1	0	0	0	1	1	1	0	1	0	1	1	0	48	50	55	48	56	1	1	1	1	1	0	0	12	1	0	0	1	1	1	0	0
747	0	0	0	0	0	0	0	0	0	0	0	1	2	57	1	1	1	1	0	1	1	1	1	1	1	1	0	0	50	50	50	50		1	1	0	0	0	0	0	15	0	0	0	0	1	0	0	0
1845	0	0	0	0	0	0	0	0	0	0	0	1	7	57	0	0	0	0	1	1	1	0	0	0	0	1	0	0	47	47		47		1	1	0	0	0	0	0	48	0	0	0	1	0	0	0	0
1291	0	0	0	0	0	0	0	0	0	0	0	1	5	57	1	0	0	1	0	1	0	0	0	0	0	0	1	0	45				45	1	1	0	0	0	0	0	45	0	0	1	1	0	0	0	0
546	0	0	0	0	0	0	0	0	0	0	0	1	1	57	0	1	1	1	0	1	1	0	0	0	1	1	0	0	50	50		52		1	1	1	0	0	0	0	32	1	0	0	1	1	0	0	0
647	0	0	0	0	0	0	0	0	0	0	0	1	4	57	0	1	1	0	0	0	1	1	0	1	0	1	1	0		45	42	45	50	1	1	0	0	0	0	0	20	1	0	0	0	0	0	0	0
837	0	0	0	0	0	0	0	0	0	0	0	1	2	57	0	0	0	0	1	1	1	1	0	0	0	0	0	0	50	50	50			1	1	0	0	0	0	0	50	0	0	0	1	0	0	0	0
1089	0	0	0	0	0	0	0	0	0	0	0	1	7	57	0	0	0	0	1	1	0	0	0	0	1	1	1	0	50			50	50	1	1	0	0	0	0	0	51	0	0	0	1	0	0	0	0
1201	0	0	0	0	0	0	0	0	0	0	0	1	4	57	0	0	0	1	0	0	0	0	0	0	1	1	0	0				50		1	0	0	0	0	0	1
1430	0	0	0	0	0	0	0	0	0	0	0	1	4	57	0	0	1	0	0	1	1	1	0	1	1	1	0	0	50	50	50	50		1	1	0	0	0	0	0	50	0	0	0	1	0	0	0	0
1769	0	0	0	0	0	0	0	0	0	0	0	1	7	57	0	0	0	0	1	0	0	0	0	0	0	1	0	0				45		1	1	0	0	0	0	0	45	0	0	0	1	0	0	0	0
1781	0	0	0	0	0	0	0	0	0	0	0	1	7	57	0	0	0	0	1	1	1	0	0	0	1	0	1	0	55	55			55	1	0	0	0	0	0	1
527	0	0	0	0	0	0	0	0	0	0	0	1	4	57	0	1	0	0	0	0	0	0	0	0	0	0	0	1						1	1	0	0	0	0	0	12	1	0	0	0	0	0	0	0
1594	0	0	0	1	0	0	0	0	0	0	0	0	7	57	0	0	0	1	0	0	0	0	0	1	0	0	0	0						2	1	0	0	0	0	0	50	0	0	1	0	0	0	0	0
1100	0	0	0	0	0	0	0	0	0	0	0	1	1	57	1	1	0	1	0	1	1	0	0	1	0	1	1	0	53	55		55	57	1	1	0	0	1	0	0	16	1	0	0	1	1	0	0	0
1579	0	0	0	0	0	0	0	0	0	0	0	1	2	57	0	1	0	1	0	1	1	1	1	1	1	1	1	0	50	50	50	50	50	1	1	0	0	0	0	0	25	1	0	1	0	0	0	0	0
1973	0	0	0	0	0	0	0	0	0	0	0	1	7	57	0	1	0	1	0	0	1	0	0	0	0	0	0	0		12				2	1	1	0	0	0	0	12	1	0	1	0	0	1	0	0
356	0	0	0	0	0	0	0	0	0	0	0	1	7	57	0	1	1	1	0	1	1	0	0	1	1	1	1	0	40	40		45	45	1	1	0	0	0	0	0	45	0	0	0	0	1	0	0	0
1060	0	0	0	0	1	0	0	0	0	0	0	0	7	57	0	0	1	0	0	1	1	0	0	0	0	0	0	0	51	51				1	0	0	0	0	0	1
1571	0	0	0	0	0	0	0	0	0	0	0	1	7	57	0	1	1	1	0	1	1	0	0	1	1	1	1	0	40	45		40	50	1	1	1	1	1	0	0	13	0	0	0	0	1	0	0	1
348	0	0	0	0	0	0	0	0	0	0	0	1	2	57	1	1	0	0	0	1	1	0	0	0	0	0	1	0	50	50			50	1	1	0	0	0	0	0	27	0	0	0	0	1	0	0	0
1911	0	0	0	0	0	0	0	0	0	0	0	1	3	57	1	1	0	0	0	1	1	0	0	1	0	1	0	0	50	50		50		1	1	0	0	0	0	0	16	0	0	0	0	1	0	0	0
1304	0	0	0	0	0	0	0	0	0	0	0	1	8	57	1	1	0	0	0	1	1	0	0	0	0	1	0	0	50	50		50		1	1	0	0	0	0	0	50	0	0	0	1	0	0	0	0
692	0	0	0	0	0	0	0	0	0	0	0	1	1	57	0	1	1	0	0	0	0	0	0	0	0	0	1	0					46	1	1	0	1	1	0	0	25	1	0	0	0	1	0	0	0
744	0	0	0	0	0	0	0	0	0	0	0	1	7	57	0	1	0	0	0	1	1	0	0	0	0	0	0	0	50	50				1	1	1	0	0	0	0	15	0	0	0	0	0	0	0	0
1343	0	0	0	0	0	1	0	0	0	0	0	0	7	57	0	0	0	0	1	1	0	0	0	0	0	0	0	0	50					1	1	0	0	0	0	0	50	0	0	0	1	0	0	0	0
1992	0	0	0	0	0	0	0	0	0	0	0	1	7	57	0	1	0	0	0	1	1	1	1	1	1	1	1	0	50	50	50	50	50	1	1	1	0	1	0	0	10	1	0	0	0	0	1	0	0
649	0	0	0	0	0	0	0	0	0	0	0	1	4	57	1	1	0	0	0	1	0	0	0	0	0	0	0	0	16					3	1	0	0	0	0	0	16	1	0	0	0	0	0	0	0
814	0	0	0	0	0	0	0	0	0	0	0	1	7	57	1	1	0	0	0	0	0	1	0	1	0	0	1	0			50		50	2	1	0	0	0	0	0	30	1	0	0	0	0	0	0	0
168	0	0	0	0	0	0	0	0	0	0	0	1	2	57	0	1	0	0	0	1	0	1	0	0	1	0	0	0	50		55			1	1	1	0	0	0	0	17	0	0	0	0	1	1	0	0
1062	0	0	0	0	0	0	0	0	0	0	0	1	5	57	0	1	0	0	0	1	1	0	0	0	1	0	0	0	55	50				2	1	1	0	0	0	0	25	1	0	0	0	0	1	0	0
1655	0	0	0	0	0	0	0	0	0	0	0	1	7	57	0	1	1	1	0	1	1	0	0	0	0	0	1	0	55	55			55	1	1	0	0	0	0	0	13	1	0	0	0	0	0	0	0
1017	0	0	0	0	1	1	0	0	0	0	1	0	2	57	1	1	0	1	0	1	0	1	1	1	0	1	0	0	50		50	50		2	1	0	0	1	0	0	15	1	0	1	0	0	0	0	0
586	0	0	0	0	0	1	0	0	0	0	0	0	2	57	1	1	0	0	0	0	1	1	0	1	0	0	0	0		50	50			3	1	0	0	0	0	0	16	1	0	0	0	0	0	0	0
781	0	0	0	0	1	0	0	0	0	0	0	0	2	57	0	1	0	1	0	1	0	0	1	0	1	0	1	0	53				55	2	1	0	0	1	0	0	20	1	0	0	0	0	0	0	0
49	0	0	0	0	0	0	0	0	0	0	0	1	1	57	1	1	0	1	0	0	0	0	0	1	1	0	0	0						2	0	0	0	0	0	1
1774	0	0	0	0	0	0	0	1	0	0	0	0	7	57	0	1	0	0	0	1	1	0	0	1	0	0	1	0	45	45			45	1	0	1	0	0	0	0		0	0	0	0	0	1	0	0
1432	0	0	0	0	0	0	0	0	0	0	0	1	8	57	0	1	0	0	0	0	0	1	0	1	1	0	0	0			45			1	1	1	1	1	0	0	45	0	0	0	0	1	0	0	0
213	0	0	0	0	0	0	0	0	0	0	0	1	2	57	0	1	0	0	0	1	0	0	0	0	1	0	0	0	53					1	1	1	0	1	0	0	12	1	0	0	0	1	0	0	0
1146	0	0	0	0	0	0	0	0	0	0	0	1	5	57	1	1	0	0	0	1	1	1	1	1	1	1	1	0	50	50	50	50	45	1	1	0	0	0	0	0	20	1	0	0	0	0	0	0	0
1296	0	0	0	0	0	0	0	1	0	0	0	0	4	57	0	1	1	0	0	0	0	0	0	0	0	0	0	1						1	1	0	0	0	0	0	21	0	0	0	0	1	0	0	0
415	0	0	0	0	0	0	0	0	0	0	0	1	7	57	0	1	0	0	0	0	1	1	0	0	0	0	0	0		42	45			2	1	0	0	1	0	0	12	1	0	0	0	0	0	0	0
1905	0	0	0	0	0	0	0	0	0	0	0	1	7	57	0	1	0	0	0	0	0	0	0	0	0	0	0	1						3	1	0	0	0	0	0	16	1	0	0	0	0	0	0	0
1863	0	0	0	0	0	0	0	0	0	0	0	1	2	57	0	0	1	1	0	1	1	1	1	1	1	1	1	0	40	40	40	40	40	1	1	0	0	0	0	0	50	0	0	0	1	1	0	0	0
1776	0	0	0	0	0	0	0	0	0	0	0	1	4	57	1	0	0	0	1	0	0	0	0	0	0	0	0	1						3	0	0	0	0	0	1
8	0	0	0	0	0	0	0	0	0	0	0	1	4	57	1	1	0	0	0	1	0	0	0	1	1	0	0	0	50					1	1	0	0	0	0	0	13	1	0	0	0	0	0	0	0
1606	0	0	0	0	0	0	0	0	0	0	0	1	2	57	1	1	0	1	0	1	0	0	0	1	0	0	0	0	45					1	1	0	0	1	0	0	18	1	0	0	1	0	0	0	0
1899	0	0	0	0	0	0	0	0	0	0	0	1	1	57	1	1	0	0	0	1	1	1	0	1	1	1	1	0	40	40	40	40	40	2	1	0	0	0	0	0	15	1	0	0	0	0	0	0	0
17	0	0	0	0	0	0	0	0	0	0	0	1	5	57	1	1	0	1	0	0	0	0	0	0	1	0	0	0						3	1	0	0	0	0	0	15	1	0	1	0	0	0	0	0
97	0	0	0	0	0	0	0	0	0	0	0	1	3	57	1	1	0	0	0	1	0	0	0	0	0	0	0	0	20					2	1	0	0	0	0	0	15	1	0	0	0	0	0	0	0
136	0	0	0	0	0	0	0	0	0	0	0	1	1	57	1	1	0	0	0	1	1	0	0	0	0	1	1	0	50	50		50	50	1	1	0	0	0	0	0	15	0	0	0	0	1	0	0	0
430	0	0	0	0	0	0	0	0	0	0	0	1	3	57	1	0	0	0	1	0	0	0	0	0	0	0	0	1						3	0	0	0	0	0	1
461	0	0	0	0	0	0	0	0	0	0	0	1	2	57	1	1	0	0	0	1	1	1	0	1	0	0	0	0	50	53	55			1	1	0	0	0	0	0	14	0	0	0	1	1	0	0	0
607	0	0	0	0	0	0	0	0	0	0	0	1	3	57	1	1	0	1	0	0	0	0	0	1	1	1	1	0				50	50	1	1	1	1	1	0	0	15	1	0	1	0	0	1	0	0
671	0	0	0	0	0	0	0	0	0	0	0	1	5	57	1	1	0	1	0	1	1	0	0	1	0	0	0	0	45	45				1	1	0	0	0	0	0	15	0	0	0	0	1	0	0	0
704	0	0	0	0	0	0	0	0	0	0	0	1	2	57	1	1	0	0	0	1	1	0	0	1	0	1	0	0	48	50		50		1	1	0	0	0	0	0	20	0	0	0	0	1	0	0	0
793	0	0	0	1	0	0	0	0	0	0	0	0	1	57	1	1	0	0	0	1	0	0	0	1	1	0	0	0	55					3	1	1	1	0	0	0	14	1	0	0	0	0	1	0	0
1489	0	0	0	0	0	0	0	0	0	0	0	1	1	57	1	1	0	1	0	1	1	0	0	0	0	0	0	0	50	45				1	1	0	0	0	0	0	40	0	0	0	0	1	0	0	0
1538	0	0	0	0	0	0	0	0	0	0	0	1	2	57	1	1	0	1	0	1	1	1	0	1	0	0	1	0	50	50	50		50	1	1	0	0	0	0	0	10	0	0	0	0	1	0	0	0
1922	0	0	0	0	0	0	0	0	0	0	0	1	5	57	1	1	0	1	0	0	0	1	0	1	0	0	0	0			50			2	1	0	0	0	0	0	45	0	0	0	0	1	0	0	0
53	0	0	0	0	0	0	0	0	0	0	0	1	1	57	1	1	0	1	0	1	1	0	0	1	1	0	1	0	15	15			15	1	1	0	0	0	0	0	15	1	0	0	1	0	0	0	0
617	0	0	0	0	0	1	0	0	0	0	0	0	1	57	1	1	0	0	0	1	0	0	0	1	0	0	0	0	50					1	1	0	0	0	0	0	54	0	0	0	0	1	0	0	0
770	0	0	0	0	0	0	1	0	0	0	0	0	5	57	1	0	0	0	1	0	0	0	0	0	0	0	0	1						3	0	0	0	0	0	1
885	0	0	0	0	0	0	0	0	0	0	0	1	5	57	1	1	0	1	0	1	0	0	0	0	1	0	0	0	55					2	1	0	0	1	0	0	13	1	0	0	0	0	0	0	0
1225	0	0	0	0	0	0	0	0	0	0	0	1	2	57	1	1	0	0	0	0	0	0	0	1	0	0	0	0						1	1	0	0	0	0	0	15	0	0	0	0	1	0	0	0
1114	0	0	0	0	0	0	0	0	0	0	0	1	3	57	1	1	0	1	0	1	1	1	0	1	1	0	1	0	50	50	50		50	1	1	0	0	0	0	0	32	1	0	1	0	0	0	0	0
1860	0	0	0	0	0	0	0	0	0	0	0	1	5	57	1	1	0	0	0	1	1	0	0	1	0	0	0	0	40	50				1	1	0	0	0	0	0	50	0	0	0	0	1	0	0	0
440	0	0	0	0	0	0	0	0	0	0	0	1	3	57	1	1	0	0	0	1	1	0	0	0	0	1	1	0	45	45		50	45	1	1	1	1	1	0	0	14	1	0	0	1	1	1	0	0
820	0	0	0	0	0	0	0	0	0	0	0	1	2	57	0	0	0	0	1	0	0	0	0	1	0	0	1	0					45	1	0	0	0	0	1	0
1033	0	0	0	0	0	0	0	0	0	0	0	1	2	57	0	0	0	0	1	0	0	0	0	0	0	0	0	1						1	1	0	0	0	0	0	55	0	0	0	1	0	0	0	0
42	0	0	0	0	0	0	0	0	0	0	0	1	7	57	0	0	0	1	0	0	0	0	0	1	1	0	0	0						2	1	0	0	0	0	0	30	0	1	0	0	0	0	0	0
217	0	0	0	0	0	0	0	0	0	0	0	1	7	57	0	0	0	0	1	1	1	0	0	1	0	1	0	0	50	50		50		1	1	0	0	0	0	0	56	0	0	0	1	0	0	0	0
398	0	0	0	0	0	0	0	0	0	0	0	1	8	57	0	1	1	1	0	1	1	1	1	1	1	1	1	0	45	40	40	35	50	1	1	0	0	1	0	0	55	0	0	0	0	1	0	0	0
417	0	0	0	0	0	0	0	0	0	0	0	1	7	57	0	0	0	0	1	0	0	0	0	1	1	0	0	0						1	0	0	0	0	0	1
502	0	0	0	0	0	0	0	0	0	0	0	1	7	57	0	1	0	0	0	0	0	1	0	0	0	1	0	0			55	55		1	1	0	0	0	0	0	35	0	0	0	0	1	0	0	0
889	0	0	0	0	0	0	0	0	0	0	0	1	1	57	0	1	0	0	0	0	0	0	0	0	0	1	0	0				49		1	1	0	0	1	0	0	10	1	0	0	1	1	0	0	0
1119	0	0	0	0	1	0	0	0	0	0	0	0	7	57	0	1	0	0	0	1	1	0	0	1	1	0	1	0	50	52			54	1	1	0	0	0	0	0	15	0	0	0	1	1	0	0	0
1447	0	0	0	0	0	0	0	0	0	0	0	1	7	57	0	0	0	0	1	0	0	0	0	0	0	0	1	0					50	1	0	0	0	0	0	1
1665	0	0	0	0	0	0	0	0	0	0	0	1	7	57	0	1	0	1	0	1	1	0	0	1	1	0	1	0	50	55			55	1	1	0	0	0	0	0	50	1	0	0	1	0	0	0	0
1938	0	0	0	0	0	0	0	0	0	0	0	1	2	57	0	0	0	1	0	1	0	0	0	0	0	0	0	0	55					1	1	0	0	0	0	0	50	0	0	0	1	0	0	0	0
152	0	0	0	0	0	0	0	0	0	0	0	1	2	57	0	0	0	0	1	1	0	0	0	0	0	0	1	0	45				45	1	1	0	0	0	0	0	46	0	0	0	1	0	0	0	0
187	0	0	0	0	0	0	0	1	0	0	0	0	4	57	0	0	0	0	1	0	0	0	0	0	0	0	0	1						2	0	0	0	0	0	1
1403	0	0	0	0	0	0	0	0	0	0	0	1	7	57	0	1	1	1	0	1	1	0	0	0	0	0	0	0	50	55				1	1	0	0	0	0	0	13	0	0	0	0	1	0	0	0
1258	0	0	0	0	0	0	0	0	0	0	0	1	2	57	0	1	0	0	0	0	0	0	0	1	1	1	0	0				55		3	1	0	0	1	0	0	12	1	0	0	0	0	0	0	0
1261	0	0	0	0	0	0	0	0	0	0	0	1	7	57	0	1	0	0	0	0	1	0	0	0	0	0	1	0		52			52	1	1	1	1	1	0	0	13	1	0	0	0	0	0	0	0
1605	0	0	0	1	0	0	0	0	0	0	0	0	3	57	0	1	0	0	0	0	0	0	0	0	0	0	0	1						2	1	1	1	0	0	0	14	1	0	0	0	0	0	0	0
1979	0	0	0	0	0	0	0	0	0	0	0	1	5	57	0	1	0	1	0	1	1	0	0	1	0	0	0	0	52	52				1	1	0	0	0	0	0	9	0	0	0	0	1	0	0	0
908	0	0	0	0	0	0	0	0	0	0	0	1	1	58	1	1	1	1	0	1	1	1	0	0	0	0	0	0	45	45	55			1	1	0	0	0	0	0	15	1	0	1	0	1	0	0	0
930	0	0	0	0	0	0	0	0	0	0	0	1	7	58	1	1	0	0	0	1	1	1	1	1	1	0	1	0	45	45	45		45	1	1	1	1	0	0	0	18	1	0	0	0	1	0	0	0
1068	0	0	0	0	0	0	0	0	0	0	0	1	7	58	0	1	0	0	0	1	1	1	1	1	1	1	1	0	50	55	55	50	50	1	1	0	0	1	0	0	24	0	0	0	0	1	0	0	0
468	0	0	0	0	0	0	0	0	0	0	0	1	2	58	1	0	0	0	1	1	0	0	0	1	1	0	0	0	45					2	0	1	0	0	0	0		0	0	0	0	0	1	0	0
725	0	0	0	0	0	0	0	0	0	0	0	1	1	58	1	0	1	0	0	1	0	0	0	0	0	1	1	0	40			43	50	1	1	0	0	0	0	0	45	0	0	0	1	0	0	0	0
1561	0	0	0	0	0	0	0	0	0	0	0	1	1	58	1	1	0	1	0	1	1	0	0	0	0	0	0	0	50	45				1	0	0	0	0	0	1
1111	0	0	0	0	0	0	0	0	0	0	0	1	1	58	0	0	1	1	0	1	0	1	0	0	0	0	1	0	43		50		50	1	1	0	0	0	0	0	45	0	0	0	1	0	0	0	0
1541	0	0	0	0	0	0	0	1	0	0	0	0	2	58	0	0	0	0	1	1	0	1	0	1	0	1	0	0	55		55	55		1	1	0	0	0	0	0	55	0	0	0	1	0	0	0	0
1719	0	0	0	0	0	0	0	0	0	0	0	1	7	58	0	0	0	0	1	1	1	0	0	0	0	1	0	0	40	40		40		1	1	0	0	0	0	0	45	0	0	0	1	0	0	0	0
1664	0	0	0	0	0	0	0	0	0	0	0	1	1	58	0	0	1	0	0	1	1	0	0	1	0	1	1	0	40	40		40	50	1	1	0	0	0	0	0	40	0	0	0	1	0	0	0	0
407	0	0	0	0	0	0	0	0	0	0	0	1	5	58	1	1	0	0	0	1	0	0	0	0	0	0	0	0	55					1	1	0	0	0	0	0	12	1	0	0	1	0	0	0	0
361	0	0	0	0	0	0	0	0	0	0	0	1	5	58	1	1	0	0	0	0	0	0	0	0	0	0	0	1						1	1	0	0	0	0	0	58	1	0	0	0	0	0	0	0
577	0	0	0	0	0	0	0	0	0	0	0	1	2	58	1	1	0	1	0	0	1	0	0	0	0	0	0	0		45				1	1	0	0	0	0	0	14	1	0	1	1	0	0	0	0
630	0	0	0	0	0	0	0	0	0	0	0	1	4	58	1	0	1	0	0	1	0	0	0	1	0	0	1	0	40				37	1	1	0	0	0	0	0	50	0	0	0	1	1	0	0	0
1824	0	0	0	0	0	0	0	0	0	0	0	1	3	58	1	0	0	0	1	0	0	1	0	1	0	0	1	0			50		50	1	0	0	0	0	0	1
535	0	0	0	0	0	0	0	0	0	0	0	1	7	58	1	0	0	0	1	1	0	1	0	1	0	1	1	0	40		55	55	45	1	1	0	0	0	0	0	44	0	0	0	1	0	0	0	0
1888	0	0	0	0	0	0	0	0	0	0	0	1	2	58	0	0	0	0	1	1	0	1	0	0	0	0	0	0	40		45			1	1	0	0	0	0	0	45	0	0	0	1	0	0	0	0
1047	0	0	0	0	0	0	0	0	0	0	0	1	5	58	1	1	1	1	0	1	1	1	0	1	1	0	0	0	50	50	50			1	1	0	0	0	0	0	19	1	0	0	0	0	0	0	0
1778	0	0	0	0	0	1	0	0	0	0	0	0	7	58	0	1	0	0	0	1	0	1	0	1	1	1	0	0	50		53	55		1	1	1	0	1	0	0	11	1	0	0	0	0	1	0	0
113	0	0	0	0	0	0	0	0	0	0	0	1	7	58	1	1	0	1	0	1	1	0	0	0	0	1	1	0	55	54		52	53	1	1	0	0	0	0	0	19	1	0	0	1	0	0	0	0
728	0	0	0	0	0	0	0	0	0	0	0	1	1	58	1	1	0	0	0	1	0	0	0	1	0	0	0	0	54					1	1	0	0	0	0	0	16	0	0	0	0	1	0	0	0
968	0	0	0	0	0	0	0	0	0	0	0	1	1	58	1	1	0	0	0	1	1	0	0	0	1	1	1	0	50	54		54	50	2	1	0	0	0	0	0	22	1	0	0	0	0	0	0	0
1064	0	0	0	0	0	0	0	0	0	0	0	1	3	58	1	0	0	0	1	1	0	0	0	0	0	0	0	0	45					1	1	0	0	0	0	0	50	0	0	0	0	0	0	0	0
1446	0	0	0	0	0	0	0	0	0	0	0	1	1	58	1	1	0	1	0	1	1	0	0	0	0	1	1	0	40	40		40	50	2	1	0	0	0	0	0	25	1	0	1	0	1	0	0	0
1679	0	0	0	0	0	0	0	0	0	0	0	1	1	58	1	0	0	0	1	0	0	0	0	0	0	0	0	1						1	1	0	0	0	0	0	53	0	0	0	1	0	0	0	0
1223	0	0	0	0	0	0	0	0	0	0	0	1	5	58	1	0	0	0	1	1	0	0	0	0	0	0	0	0	40					1	1	0	0	0	0	0	55	0	0	0	1	0	0	0	0
635	0	0	0	0	0	0	0	0	0	0	0	1	8	58	0	1	0	1	0	1	1	0	0	0	0	0	0	0	45	50				1	1	0	0	0	0	0	13	0	0	0	0	1	0	0	0
153	0	0	0	0	0	0	0	0	0	0	0	1	7	58	0	0	0	0	1	1	0	0	0	0	0	0	0	0	45					1	1	0	0	0	0	0	18	0	0	0	1	0	0	0	0
404	0	0	0	0	0	0	0	1	0	0	0	0	4	58	0	0	1	0	0	1	0	0	0	0	1	1	0	0	52			50		1	1	0	0	0	0	0	50	0	0	0	1	0	0	0	0
1108	0	0	0	0	0	0	0	0	0	0	0	1	2	58	0	0	0	0	1	1	0	0	0	0	0	0	1	0	52				55	1	1	0	0	0	0	0	52	0	0	0	1	0	0	0	0
1391	0	0	0	0	1	0	0	1	0	0	0	0	7	58	0	0	0	0	1	1	1	0	0	0	1	0	0	0	53	50				1	1	0	0	0	0	0	50	0	0	0	1	0	0	0	0
3	0	0	0	0	0	0	0	0	0	0	0	1	2	58	0	1	0	0	0	0	0	1	0	1	1	0	1	0			55		50	2	1	0	0	0	0	0	50	1	0	0	0	0	0	0	0
548	0	0	0	0	0	0	0	0	0	0	0	1	7	58	1	1	1	1	0	0	0	1	0	1	0	0	0	0			50			1	0	0	0	0	0	1
1142	0	0	0	0	0	0	0	0	0	0	0	1	1	58	1	1	0	1	0	1	1	0	0	0	1	0	0	0	50	50				1	1	0	0	0	0	0	40	1	0	0	1	0	0	0	0
357	0	0	0	0	0	0	0	0	0	0	0	1	7	58	0	0	1	0	0	1	0	0	0	0	0	0	0	0	40					1	1	0	0	0	0	0	45	0	0	0	1	0	0	0	0
1183	0	0	0	0	0	0	0	0	0	0	0	1	7	58	0	1	0	0	0	1	1	0	0	0	0	0	0	0	55	50				1	1	0	0	0	0	0	30	0	0	0	0	1	0	0	0
1993	0	0	0	0	0	0	0	0	0	0	0	1	5	58	0	1	0	0	0	1	0	0	0	1	1	1	1	0	50			50	50	1	0	0	0	0	0	1
579	0	0	0	0	0	0	0	0	0	0	0	1	1	58	1	0	0	0	1	1	1	0	0	0	0	1	0	0	45	45		45		1	0	0	0	0	0	1
663	0	0	0	1	0	0	0	0	0	0	0	0	8	58	1	1	0	1	0	1	1	0	0	0	0	0	1	0	42	40			42	1	1	0	0	1	0	0	12	0	0	1	0	1	0	0	0
1821	0	0	0	0	0	0	0	0	0	0	0	1	7	58	0	1	1	1	0	1	1	1	1	1	1	1	1	0	40	40	40	45	45	1	1	0	0	0	0	0	20	1	0	0	0	0	0	0	0
1999	0	0	0	0	0	0	0	0	0	0	0	1	5	58	0	1	0	0	0	0	0	0	0	0	0	0	0	1						3	1	0	0	0	0	0	17	1	0	0	0	0	0	0	0
1673	0	0	0	0	0	0	0	0	0	0	0	1	7	58	0	1	0	0	0	1	1	1	0	0	1	1	0	0	58	56	56	56		1	1	0	0	0	0	0	20	1	0	0	0	0	0	0	0
828	0	0	0	0	0	1	0	0	0	0	0	0	1	58	1	0	1	0	0	1	0	0	0	0	0	0	0	0	58					1	1	0	0	0	0	0	58	0	0	0	1	0	0	0	0
1163	0	0	0	0	0	0	0	0	0	0	0	1	2	58	0	1	0	0	0	1	0	0	0	0	0	0	0	0	50					2	1	1	1	0	0	0	25	1	0	0	1	0	0	0	0
1983	0	0	0	0	0	0	0	0	0	0	0	1	8	58	0	1	0	1	0	0	0	0	0	0	0	0	1	0					56	3	1	0	0	0	0	0	17	1	0	1	0	0	0	0	0
1464	0	0	0	0	0	0	0	0	0	0	0	1	8	58	0	1	0	0	0	0	0	1	0	1	0	0	1	0			45		50	1	1	0	0	1	0	0	18	1	0	0	0	0	0	0	0
1200	0	0	0	0	0	0	0	0	0	0	0	1	2	58	1	1	0	0	0	0	0	0	0	1	0	0	0	0						2	0	0	0	0	0	1
1861	0	0	0	0	0	0	0	0	0	0	0	1	1	58	1	1	0	1	0	0	0	0	1	1	1	0	0	0						2	0	0	0	0	0	1
179	0	0	0	0	0	0	0	0	0	0	0	1	2	58	0	1	1	0	0	0	0	0	0	1	0	0	0	0						1	1	0	0	0	0	0	25	1	0	0	0	1	0	0	0
1649	0	0	0	0	0	0	0	0	0	0	0	1	7	58	0	0	0	0	1	1	1	0	0	0	0	0	0	0	55	57				1	1	0	0	0	0	0	55	0	0	0	0	0	0	0	0
88	0	0	0	0	0	0	0	0	0	0	0	1	3	58	1	1	0	0	0	0	1	0	0	0	0	1	0	0		50		50		1	1	0	0	0	0	0	20	1	0	0	0	0	0	0	0
161	0	0	0	0	0	0	0	0	0	0	0	1	2	58	1	1	1	1	0	1	1	1	0	1	1	0	0	0	50	52	52			1	1	0	0	0	0	0	12	1	0	0	0	1	0	0	0
291	0	0	0	0	0	0	0	0	0	0	0	1	5	58	1	1	1	1	0	1	1	0	0	1	0	0	0	0	40	45				1	1	0	0	0	0	0	30	0	0	1	0	1	0	0	0
736	0	0	0	0	0	0	0	0	0	0	0	1	2	58	1	1	0	0	0	1	1	1	0	1	1	0	0	0	50	50	56			1	1	0	0	1	0	0	12	1	0	0	1	0	0	0	0
979	0	0	0	0	0	0	0	0	0	0	0	1	2	58	1	0	0	1	0	1	0	0	0	1	1	0	1	0	58				58	2	1	0	0	0	0	0	50	0	0	0	1	0	0	0	0
1012	0	0	0	0	0	0	0	0	0	0	0	1	8	58	1	1	1	1	0	1	0	0	0	0	0	0	0	0	40					1	1	0	0	0	0	0	50	0	0	0	0	1	0	0	0
1063	0	0	0	0	0	1	0	0	0	0	0	0	5	58	1	1	0	0	0	0	1	0	0	0	0	0	0	0		42				2	1	0	0	0	0	0	42	1	1	0	0	0	0	0	0
1198	0	0	0	0	0	0	0	0	0	0	0	1	3	58	1	1	0	1	0	1	1	0	0	1	0	0	0	0	50	50				1	1	0	0	0	0	0	16	0	0	0	0	1	0	0	0
1311	0	0	0	0	0	0	0	0	0	0	0	1	1	58	1	1	0	0	0	1	0	0	0	1	1	0	0	0	50					2	1	0	0	0	0	0	15	0	0	0	0	1	0	0	0
1380	0	0	0	0	0	0	0	0	0	0	0	1	1	58	1	1	0	1	0	1	0	0	0	1	1	0	0	0	40					2	1	0	0	0	0	0	15	1	0	1	0	0	0	0	0
1441	0	0	0	0	0	0	0	0	0	0	0	1	1	58	1	1	1	1	0	1	1	1	1	1	1	1	1	0	45	45	45	45	45	1	1	0	0	0	0	0	30	0	0	0	0	1	0	0	0
632	0	0	0	0	0	0	0	0	0	0	0	1	8	58	1	0	0	0	1	0	0	0	0	0	0	0	0	1						1	0	0	0	0	0	1
729	0	0	0	0	0	0	0	0	0	0	0	1	4	58	1	1	0	0	0	0	1	0	0	0	0	0	0	0		55				1	1	0	0	1	0	0	15	1	0	0	0	0	0	0	0
542	0	0	0	0	0	0	0	0	0	0	0	1	5	58	1	0	0	0	1	0	0	0	0	0	0	0	0	1						1	0	0	0	0	0	1
238	0	0	0	0	0	0	0	0	0	0	0	1	8	58	0	0	0	0	1	0	0	0	0	1	0	0	0	0						2	0	0	0	0	0	1
55	0	0	0	0	0	0	0	0	0	0	0	1	7	58	0	1	0	0	0	1	1	1	0	1	1	1	1	0	50	50	50	50	50	1	1	0	0	1	0	0	20	1	0	0	0	1	0	0	0
476	0	0	0	1	0	0	0	0	0	0	0	0	2	58	0	1	0	0	0	1	0	0	0	0	0	0	1	0	50				50	1	1	0	0	1	0	0	13	1	0	0	0	1	0	0	0
629	0	0	0	0	0	0	0	0	0	0	0	1	7	58	0	1	0	0	0	0	0	1	0	0	1	0	1	0			40		50	1	1	0	0	0	0	0	30	0	0	0	0	1	0	0	0
823	0	0	0	0	0	0	0	0	0	0	0	1	8	58	0	1	0	0	0	1	1	0	0	1	0	0	1	0	55	55			57	2	1	0	0	0	0	0	13	1	0	0	0	0	0	0	0
834	0	0	0	0	0	0	0	0	0	0	0	1	1	58	0	1	0	1	0	1	0	0	0	0	0	0	0	0	50					1	1	0	0	0	0	0	17	0	0	0	0	1	0	0	0
1197	0	0	0	0	0	0	0	0	0	0	0	1	7	58	0	1	0	0	0	1	1	0	0	1	0	1	0	0	50	50		50		1	1	1	0	1	0	0	14	1	0	0	1	0	1	0	0
1299	0	0	0	0	0	0	0	0	0	0	0	1	4	58	0	0	0	1	0	1	1	0	0	1	1	0	1	0	52	52			55	1	0	0	0	0	0	1
1746	0	0	0	0	0	0	0	0	0	0	0	1	7	58	0	1	0	0	0	0	0	0	0	0	0	0	0	1						3	0	0	0	0	0	1
1855	0	0	0	0	0	0	0	0	0	0	0	1	1	58	0	1	0	0	0	0	0	0	0	1	1	0	1	0					50	1	1	0	1	1	0	0	15	0	0	0	0	1	0	0	0
1998	0	0	0	0	0	0	0	0	0	0	0	1	8	58	0	1	0	0	0	0	0	0	0	0	0	0	1	0					58	1	0	0	0	0	1	0
379	0	0	0	0	0	0	0	0	0	0	0	1	7	58	0	0	0	0	1	1	0	0	0	0	0	0	0	0	56					1	1	0	0	0	0	0	56	0	0	0	1	0	0	0	0
393	0	0	0	0	0	0	0	0	0	0	0	1	3	58	0	0	0	0	1	0	0	0	0	0	0	0	0	1						2	0	0	0	0	0	1
1240	0	0	0	0	0	0	0	0	0	0	0	1	8	58	0	1	1	0	0	1	1	1	0	0	0	0	1	0	45	50	50		50	1	1	0	1	0	0	0	20	1	0	0	0	1	0	0	0
1314	0	0	0	0	0	0	0	0	0	0	0	1	2	58	0	1	0	1	0	0	0	1	0	1	1	0	0	0			50			1	1	0	0	0	0	0	26	1	0	0	0	0	0	0	0
395	0	0	0	0	1	0	0	0	0	0	0	0	8	58	0	0	0	0	1	0	0	1	0	0	0	0	1	0			55		58	2	0	0	0	0	0	1
893	0	0	0	0	0	0	0	0	0	0	0	1	7	58	0	1	0	1	0	0	0	0	0	1	0	0	0	0						3	1	0	0	0	0	0	52	0	0	0	0	0	0	0	0
926	0	0	0	0	0	0	0	0	0	0	0	1	8	58	0	0	0	0	1	0	0	0	0	0	0	0	0	1						3	0	0	0	0	0	1
1458	0	0	0	0	1	0	0	0	0	0	0	0	4	58	0	0	0	0	1	1	0	0	0	1	1	0	0	0	55					1	0	0	0	0	0	1
447	0	0	0	0	0	0	0	0	0	0	0	1	3	59	1	1	1	0	0	1	1	0	0	1	0	0	0	0	56	58				1	1	0	0	0	0	0	57	1	0	0	0	0	0	0	0
633	0	0	0	0	0	0	0	0	0	0	0	1	3	59	1	0	0	0	1	0	1	0	0	0	1	0	0	0		40				1	1	0	0	0	0	0	40	0	0	0	1	0	0	0	0
802	0	0	0	0	0	0	0	0	0	0	0	1	2	59	1	1	0	0	0	0	0	1	1	0	0	0	0	0			50			1	1	0	0	1	0	0	16	1	0	0	0	1	0	0	0
1356	0	0	0	0	0	0	0	0	0	0	0	1	7	59	0	1	0	0	0	1	0	0	0	0	0	0	0	0	50					3	0	0	0	0	0	1
540	0	0	0	0	0	0	0	0	0	0	0	1	1	59	1	1	0	1	0	1	1	1	0	1	1	0	1	0	55	50	52		57	1	1	0	1	0	0	0	10	1	0	0	0	0	0	0	0
1901	0	0	0	0	0	0	0	0	0	0	0	1	8	59	0	0	0	0	1	1	0	0	1	1	0	1	0	0	48			45		1	1	0	0	0	0	0	48	0	0	0	1	0	0	0	0
73	0	0	0	0	0	0	0	0	0	0	0	1	4	59	0	0	0	1	0	1	1	0	0	1	1	0	1	0	50	48			52	1	1	0	0	0	0	0	50	0	0	0	1	1	0	0	0
1353	0	0	0	0	0	0	0	0	0	0	0	1	4	59	0	0	1	0	0	1	1	0	0	0	0	0	0	0	50	50				1	1	1	0	0	0	0	50	0	0	0	1	0	0	1	0
1504	0	0	0	0	0	0	0	0	0	0	0	1	2	59	1	0	0	0	1	1	0	0	0	0	0	0	0	0	50					1	1	0	0	0	0	0	55	0	0	0	1	0	0	0	0
998	0	0	0	0	0	0	0	0	0	0	0	1	1	59	1	1	0	1	0	1	0	0	0	1	0	0	1	0	10				48	1	1	0	0	0	0	0	11	1	0	1	0	0	0	0	0
539	0	0	0	0	0	0	0	0	0	0	0	1	8	59	0	0	0	0	1	1	0	0	0	0	0	1	0	0	55			55		1	1	0	0	0	0	0	56	0	0	0	1	0	0	0	0
938	0	0	0	0	0	0	0	0	0	0	0	1	7	59	0	0	0	0	1	1	1	0	0	1	1	1	1	0	48	50		50	55	1	1	0	1	1	1	0	12	0	0	0	1	0	0	0	0
1929	0	0	0	0	0	0	0	0	0	0	0	1	4	59	0	0	0	0	1	1	0	0	0	0	0	0	0	0	58					1	0	0	0	0	0	1
909	0	0	0	0	0	0	0	0	0	0	0	1	7	59	0	0	1	1	0	1	1	1	0	0	0	1	0	0	55	50	55	58		1	1	0	0	0	0	0	55	0	0	0	1	0	0	0	0
375	0	0	0	0	0	0	0	0	0	0	0	1	8	59	1	0	0	1	0	1	0	0	0	0	0	0	0	0	50					1	1	0	0	0	0	0	56	1	1	0	0	0	0	0	0
106	0	0	0	0	0	0	0	0	0	0	0	1	1	59	1	1	1	0	0	1	1	1	0	1	1	0	1	0	50	50	50		50	1	1	0	0	1	0	0	50	0	0	0	0	1	0	0	0
243	0	0	0	0	0	0	0	0	0	0	0	1	1	59	1	1	0	1	0	1	1	1	0	0	0	1	0	0	50	50	40	50		2	1	0	0	0	0	0	19	1	0	1	0	0	0	0	0
767	0	0	0	0	0	0	0	0	0	0	0	1	1	59	1	0	1	1	0	1	1	0	0	1	0	1	1	0	55	55		55	50	1	1	0	0	0	0	0	25	0	0	0	0	1	0	0	0
1041	0	0	0	0	0	0	0	0	0	0	0	1	1	59	1	0	1	0	0	1	1	0	0	1	0	0	0	0	58	55				1	1	0	0	0	0	0	57	0	0	0	1	0	0	0	0
1084	0	0	0	0	0	0	0	0	0	0	0	1	8	59	1	0	1	0	0	0	0	0	0	1	1	0	0	0						1	1	0	0	0	0	0	20	0	0	0	0	0	0	0	0
1525	0	0	0	1	0	0	0	0	0	0	0	0	1	59	1	0	0	0	1	1	0	0	0	0	0	0	0	0	45					1	1	0	0	0	0	0	50	0	0	0	1	0	0	0	0
1569	0	0	0	0	0	0	0	0	0	0	0	1	5	59	1	1	0	0	0	0	1	0	0	0	0	1	0	0		55		58		1	1	0	0	0	0	0	18	0	0	0	0	1	0	0	0
665	0	0	0	0	0	0	0	0	0	0	0	1	4	59	0	0	0	0	1	1	0	0	0	0	0	0	0	0	38					1	1	0	0	0	0	0	38	0	0	0	0	1	0	0	0
1960	0	0	0	0	0	0	0	0	0	0	0	1	8	59	0	0	0	0	1	1	0	0	0	0	1	1	0	0	55			55		1	1	0	0	0	0	0	55	0	0	0	1	0	0	0	0
684	0	0	0	0	0	0	0	0	0	0	0	1	1	59	1	0	1	1	0	1	1	0	0	1	0	0	1	0	50	50			55	1	1	0	0	0	0	0	50	0	1	0	1	0	0	0	0
446	0	0	0	0	0	0	0	0	0	0	0	1	1	59	1	1	0	1	0	0	0	0	0	0	1	0	0	0						1	1	0	0	0	0	0	19	1	0	0	0	0	0	0	0
861	0	0	0	0	0	0	0	0	0	0	0	1	2	59	1	1	0	0	0	1	1	0	0	0	0	0	0	0	50	50				1	1	0	0	0	0	0	15	0	0	0	0	1	0	0	0
1279	0	0	0	0	0	0	0	0	0	0	0	1	7	59	0	1	0	0	0	1	1	1	1	1	1	1	1	0	50	50	50	50	50	1	1	1	1	1	0	0	18	0	0	0	0	1	0	0	0
1703	0	0	0	0	0	0	0	0	0	0	0	1	7	59	0	1	0	0	0	0	0	1	1	0	0	1	1	0			50	55	45	2	1	0	0	0	0	0	18	1	0	1	0	0	0	0	0
1526	0	0	0	0	0	0	0	0	0	0	0	1	1	59	1	0	1	1	0	1	1	0	0	1	1	0	1	0	50	50			53	1	1	0	0	0	0	0	48	0	0	0	0	1	0	0	0
1690	0	0	0	0	0	0	0	1	0	0	0	0	5	59	1	0	0	0	1	0	0	0	0	0	0	0	0	1						1	0	0	0	0	0	1
64	0	0	0	0	0	0	0	0	0	0	0	1	2	59	0	0	0	0	1	1	0	0	0	1	0	0	0	0	45					1	1	0	0	0	0	0	45	0	0	0	1	0	0	0	0
180	0	0	0	0	0	0	0	0	0	0	0	1	8	59	1	0	0	0	1	1	0	0	0	0	0	0	0	0	55					1	0	0	0	0	0	1
459	0	0	0	0	0	0	0	0	0	0	0	1	5	59	1	0	1	0	0	1	0	0	0	0	0	0	0	0	54					1	1	0	0	0	0	0	54	1	0	0	0	0	0	0	0
871	0	0	0	0	0	0	0	0	0	0	0	1	1	59	1	0	1	0	0	1	1	1	1	0	0	0	0	0	45	50	52			1	1	0	0	0	0	0	50	0	1	0	1	0	0	0	0
573	0	0	0	0	0	0	0	0	0	0	0	1	7	59	0	0	0	0	1	1	1	0	0	0	0	1	0	0	50	50		50		1	0	0	0	0	0	1
1235	0	0	0	0	0	0	0	0	0	0	0	1	7	59	0	0	0	0	1	0	0	0	0	0	1	0	0	0						1	0	0	0	0	0	1
1913	0	0	0	0	0	0	0	0	0	0	0	1	7	59	0	1	0	1	0	1	1	0	0	0	0	1	1	0	50	52		50	50	1	1	0	0	0	0	0	56	0	0	0	1	0	0	0	0
707	0	0	0	1	0	0	0	0	0	0	0	0	7	59	0	1	0	1	0	0	0	1	0	1	1	0	0	0			50			2	1	1	1	1	0	0	13	1	0	1	0	0	1	0	1
71	0	0	0	0	0	0	0	0	0	0	0	1	8	59	0	1	0	1	0	0	0	0	0	0	0	0	0	1						1	1	0	1	1	0	0	16	1	0	0	0	0	0	0	0
1174	0	0	0	0	0	0	0	0	0	0	0	1	7	59	0	1	0	1	0	0	1	0	0	0	0	1	0	0		50		55		1	1	0	0	0	0	0	15	1	0	0	1	1	0	0	0
1092	0	0	0	0	0	0	0	0	0	0	0	1	7	59	0	1	0	0	0	0	0	0	0	0	0	0	0	1						3	1	0	1	1	0	0	15	1	0	0	0	0	0	0	0
1341	0	0	0	0	0	0	0	0	0	0	0	1	2	59	0	1	0	0	0	0	0	1	0	1	1	0	1	0			55		55	1	1	0	1	1	0	0	19	1	0	0	0	0	0	0	0
1891	0	0	0	0	0	0	0	0	0	0	0	1	7	59	0	1	0	0	0	0	0	0	0	1	0	0	0	0						2	1	1	0	0	0	0	20	1	0	0	0	0	1	0	0
196	0	0	0	0	0	0	0	0	0	0	0	1	7	59	0	1	0	0	0	0	0	1	0	0	0	0	0	0			50			2	1	0	0	0	0	0	45	1	0	0	0	0	0	0	0
1692	0	0	0	0	0	0	0	0	0	0	0	1	7	59	0	1	0	1	0	1	0	1	0	0	0	0	0	0	43		48			1	1	0	0	0	0	0	12	0	0	0	0	1	0	0	0
2000	0	0	0	0	0	0	0	0	0	0	0	1	7	59	0	1	0	0	0	0	0	0	0	0	0	0	0	1						2	1	0	1	0	0	0	15	1	0	0	0	0	0	0	0
218	0	0	0	0	0	0	0	0	0	0	0	1	1	59	1	1	0	1	0	0	1	0	0	0	0	0	0	0		13				1	1	0	0	0	0	0	14	1	0	0	0	0	0	0	0
70	0	0	0	0	0	0	0	0	0	0	0	1	1	59	1	1	0	0	0	1	1	0	0	0	0	0	1	0	45	45			50	1	1	0	0	0	0	0	12	0	0	0	0	1	0	0	0
75	0	0	0	0	0	0	0	0	0	0	0	1	1	59	1	1	0	0	0	1	0	0	0	0	1	0	1	0	55				55	1	1	0	0	0	0	0	40	1	0	0	0	1	0	0	0
737	0	0	0	0	0	0	0	0	0	0	0	1	1	59	1	1	0	1	0	1	0	0	0	0	1	0	0	0	45					1	0	0	0	0	0	1
751	0	0	0	1	0	0	0	0	0	0	0	0	4	59	1	1	0	1	0	1	0	0	0	0	0	0	0	0	59					3	1	0	0	0	0	0	15	1	0	1	0	0	0	0	0
796	0	0	0	1	0	0	0	0	0	0	0	0	1	59	1	1	0	0	0	0	0	1	0	0	0	0	0	0			50			2	1	0	0	0	0	0	12	1	0	1	0	0	0	0	0
1088	0	0	0	0	0	0	0	0	0	0	0	1	1	59	1	1	1	0	0	0	0	0	0	0	0	0	0	1						3	1	0	0	0	0	0	30	0	0	0	0	1	0	0	0
1153	0	0	0	0	0	0	0	0	0	0	0	1	8	59	1	0	0	0	1	1	1	0	0	0	1	1	0	0	50	50		50		1	0	0	0	0	0	1
1517	0	0	0	0	0	0	0	0	0	0	0	1	3	59	1	1	0	1	0	1	1	0	1	0	0	0	1	0	48	48			50	1	1	0	0	1	0	0	15	0	0	0	0	1	0	0	0
1737	0	0	0	0	0	0	0	0	0	0	0	1	1	59	1	1	0	1	0	1	0	1	1	0	0	0	0	0	50		55			1	0	0	0	0	0	1
1166	0	0	0	0	0	0	0	0	0	0	0	1	8	59	1	1	0	0	0	0	0	0	0	0	0	1	0	0				45		1	1	0	0	0	0	0	18	0	0	0	0	1	0	0	0
1733	0	0	0	0	0	0	0	0	0	0	0	1	4	59	0	1	0	1	0	1	1	1	0	1	1	0	0	0	55	55	55			1	1	0	0	0	0	0	23	1	0	1	0	0	0	0	0
1828	0	0	0	0	0	0	0	0	0	0	0	1	8	59	0	1	0	1	0	1	0	1	1	0	0	0	0	0	52		50			1	1	0	0	1	0	0	14	1	0	0	0	1	0	0	0
365	0	0	0	0	0	0	0	0	0	0	0	1	7	59	0	1	0	1	0	1	1	1	0	0	0	1	1	0	52	55	55	55	58	1	1	1	1	0	0	0	10	1	0	1	0	0	1	0	0
526	0	0	0	0	0	0	0	0	0	0	0	1	3	59	0	1	0	0	0	0	0	0	0	0	1	0	0	0						1	1	1	1	0	0	0	12	0	0	0	1	1	0	0	0
825	0	0	0	0	0	0	0	1	0	0	0	0	4	59	0	1	0	0	0	1	0	0	0	0	0	1	0	0	55			55		1	1	0	1	0	0	0	14	0	0	0	0	1	0	0	0
1168	0	0	0	0	0	0	0	0	0	0	0	1	7	59	0	0	0	0	1	1	0	0	0	0	0	0	0	0	57					1	1	0	0	0	0	0	57	0	0	0	1	0	0	0	0
1204	0	0	0	0	0	0	0	0	0	0	0	1	7	59	0	0	1	1	0	1	1	1	0	0	0	0	0	0	40	45	45			1	1	0	0	0	0	0	45	0	0	0	0	1	0	0	0
1224	0	0	0	0	0	0	0	0	0	0	0	1	7	59	0	0	0	0	1	0	0	1	0	1	0	0	0	0			50			2	1	0	0	0	0	0	20	0	0	0	0	1	0	0	0
1397	0	0	0	0	0	0	0	0	0	0	0	1	7	59	0	0	0	0	1	1	0	1	0	0	0	0	1	0	49		55		55	1	1	0	0	0	0	0	49	0	0	0	1	1	0	0	0
1424	0	0	0	0	0	0	0	0	0	0	0	1	7	59	0	1	0	1	0	0	0	0	0	1	0	0	1	0					45	1	1	0	0	0	0	0	10	0	0	0	0	1	0	0	0
1724	0	0	0	0	0	0	0	0	0	0	0	1	7	59	0	1	0	1	0	1	1	1	1	0	0	1	1	0	57	57	57	57	55	1	1	0	0	1	0	0	13	1	0	1	0	0	0	0	0
1989	0	0	0	0	1	0	0	0	0	0	0	0	7	59	0	1	0	0	0	1	0	0	0	1	1	1	0	0	50			50		1	1	0	0	1	0	0	13	1	0	0	1	0	0	0	0
491	0	0	0	0	0	0	0	0	0	0	0	1	7	59	0	1	0	1	0	1	0	0	0	0	1	0	0	0	59					1	1	0	0	0	0	0	45	1	0	0	0	0	0	0	0
990	0	0	0	0	0	0	0	0	0	0	0	1	7	59	0	1	0	1	0	1	0	0	0	0	0	1	0	0	45			45		1	1	0	0	1	0	0	12	1	0	0	1	1	0	0	0
758	0	0	0	0	0	0	0	0	0	0	0	1	7	59	0	1	1	1	0	1	1	1	0	1	0	0	0	0	50	55	55			1	1	0	0	1	0	0	18	0	0	0	0	1	0	0	0
[truncated: 21 more rows]
[truncated: 224 more columns]
